# Supplementary material for: Cell deconvolution-based integrated time-series network of whole blood transcriptome reveals systemic antiviral activities and cell-specific immunological changes against PRRSV infection
Source: Vet Res. 2025 Jan 22;56:19. doi: 10.1186/s13567-025-01451-w (PMC11755918; doi:10.1186/s13567-025-01451-w)
Supplement: Supplementary file 1 — Additional file 1. Overview of data processing. [file 13567_2025_1451_MOESM1_ESM.xlsx]

## Sheet: Sheet1
Additional file 1. Overview of data processing
ID	Dpi	Raw sequence	Forward GC (%)	Reverse GC (%)	Trimming			Mapping
					Trimmed sequence	Forward GC (%)	Reverse GC (%)	Unique mapping rate (%)	Overall mapping rate (%)
WB59	0	31220751	51	51	29124312	51	51	78.07	93.41
WB59	3	45050167	49	50	43175799	49	50	80.59	92.94
WB59	7	44040550	51	51	42333493	51	51	79.34	94.71
WB59	14	37634003	50	51	35386413	50	51	77.5	94.19
WB59	21	49220267	54	55	46711581	55	55	70.27	94.51
WB59	28	39767218	53	53	37148409	53	53	73.39	94.22
WB71	0	40269846	51	52	39429302	51	52	76.88	94.65
WB71	3	48377428	70	71	41470467	72	72	46.08	76.42
WB71	14	37007480	53	54	35531459	53	54	64.91	92.32
WB71	21	43577548	50	51	42013825	50	51	78.09	96.27
WB71	28	38104169	51	51	36657829	51	51	73.32	95.86
WB73	0	35121169	52	53	33608533	52	53	74.08	94.85
WB73	3	43770046	54	55	41278408	55	55	66.08	94.79
WB73	7	40210722	57	58	37918960	57	58	68.62	92.6
WB73	14	30724654	52	53	29588492	52	53	73.82	94.11
WB73	21	45644427	52	53	43550008	53	53	72.06	96.5
WB73	28	52636594	52	53	51278261	52	53	72.17	96.19
WB77	0	39653811	51	51	38129787	51	51	75.94	95.29
WB77	7	42312937	50	51	40226791	50	51	77.89	95.07
WB77	14	42982934	52	52	40959339	52	52	71.51	94.22
WB77	21	37097766	50	51	35827029	50	51	76.1	96.06
WB77	28	45976387	50	51	43190671	50	51	74.92	95.69
WB92	0	42480121	49	49	41243880	49	49	81.62	95.49
WB92	3	39021770	49	49	37787554	49	49	81.11	95.16
WB92	7	37645900	51	52	36713966	51	52	78.85	92.64
WB92	14	42413027	52	52	40400210	52	52	77.7	94.77
WB92	21	43073857	49	50	41719422	49	50	77.46	96.48
WB92	28	32042804	50	51	30528414	50	51	73.92	96.36
WB95	0	42742052	52	52	39943566	52	53	75.26	94.67
WB95	3	38700141	53	54	36941859	53	54	69.73	92.03
WB95	7	28773198	69	70	24530760	70	71	47.59	68.67
WB95	14	41317680	50	51	39201943	50	51	75.28	95.84
WB95	21	40888988	46	47	39539570	46	47	85.53	96.3
WB95	28	43193822	50	50	41304668	50	50	75.28	95.84
WB97	0	41877019	52	53	39945530	52	53	75.8	95.29
WB97	7	37518089	49	50	36020724	49	50	79.98	96.07
WB97	14	42666496	53	54	39719685	53	55	64.67	93.77
WB97	21	45618476	51	52	44323967	51	52	76.34	97.15
WB97	28	35028734	51	52	32919186	51	52	71.38	95.57
WB98	0	41015425	51	52	39230994	51	52	77.15	95.59
WB98	3	43113100	52	53	41246878	52	53	72.29	95.15
WB98	7	45780887	53	53	44150016	53	53	74.05	92.88
WB98	14	41036811	55	56	37855916	55	56	68.49	93.28
WB98	21	43912613	52	53	42259768	52	53	73.24	96.47
WB98	28	40821394	52	52	39380351	52	53	70.43	96.35
