# Supplementary material for: Cell deconvolution-based integrated time-series network of whole blood transcriptome reveals systemic antiviral activities and cell-specific immunological changes against PRRSV infection
Source: Vet Res. 2025 Jan 22;56:19. doi: 10.1186/s13567-025-01451-w (PMC11755918; doi:10.1186/s13567-025-01451-w)
Supplement: Supplementary file 3 — Additional file 3. Detailed information of all differentially expressed genes. [file 13567_2025_1451_MOESM3_ESM.xlsx]

## Sheet: Sheet1
Additional file 3. Detailed information of all differentially expressed genes
Dpi	Gene name	Gene symbol	log2FC	P-Value	FDR
3	ENSSSCG00000000139	IFT27	1.03845	0.000423674	0.00218124
3	ENSSSCG00000000156	FBXO7	1.41947	9.14e-06	0.000159478
3	ENSSSCG00000000171	CKAP4	-1.57326	1.46e-05	0.000226238
3	ENSSSCG00000000289	NFE2	1.55984	9.67e-05	0.000796968
3	ENSSSCG00000000433	B4GALNT1	-2.33356	1.07e-10	1.28e-07
3	ENSSSCG00000000456	SLC16A7	-1.32728	0.000390378	0.00206084
3	ENSSSCG00000000588	PLEKHA5	-2.24079	3.56e-05	0.000404395
3	ENSSSCG00000000600	EPS8	-1.32829	0.000193911	0.00128238
3	ENSSSCG00000000636	0	1.06125	0.00468483	0.0114496
3	ENSSSCG00000000640	0	1.62592	0.000556819	0.00263421
3	ENSSSCG00000000642	0	1.75114	0.00279146	0.00792689
3	ENSSSCG00000000645	GABARAPL1	1.13627	0.000804196	0.00340084
3	ENSSSCG00000000650	CLEC1B	1.04177	0.000232091	0.00145677
3	ENSSSCG00000000660	A2M	-2.32332	9.96e-08	8.99e-06
3	ENSSSCG00000000663	0	1.02302	0.0039974	0.0102022
3	ENSSSCG00000000728	PARP11	1.30391	1.18e-06	4.11e-05
3	ENSSSCG00000000766	CECR2	-1.03412	1.49e-07	1.13e-05
3	ENSSSCG00000000774	USP18	2.01718	1.37e-07	1.09e-05
3	ENSSSCG00000000783	SLC2A13	-1.2299	5.27e-07	2.61e-05
3	ENSSSCG00000000784	LRRK2	-1.40389	3.88e-06	8.96e-05
3	ENSSSCG00000001038	0	1.0386	1.82e-05	0.00025829
3	ENSSSCG00000001137	HIST1H1D	1.415	1.08e-09	5.15e-07
3	ENSSSCG00000001234	TRIM10	2.02699	2.29e-06	6.17e-05
3	ENSSSCG00000001394	0	1.03138	8.42e-05	0.000718006
3	ENSSSCG00000001561	ETV7	1.46765	0.000943957	0.00379715
3	ENSSSCG00000001579	CMTR1	1.06514	1.48e-09	6.06e-07
3	ENSSSCG00000001691	RSPH9	1.5799	6.81e-05	0.000620322
3	ENSSSCG00000001735	RHAG	1.33637	0.000251532	0.00154039
3	ENSSSCG00000001736	CRISP2	2.43253	0.000292147	0.00169164
3	ENSSSCG00000001907	UBL7	1.0751	6.28e-06	0.000124631
3	ENSSSCG00000001913	STOML1	1.3469	3.95e-06	9e-05
3	ENSSSCG00000001978	GZMB	1.57182	4.87e-05	0.000498686
3	ENSSSCG00000002002	IRF9	1.28256	0.000124337	0.000937991
3	ENSSSCG00000002012	CARMIL3	1.02172	0.0129498	0.0235502
3	ENSSSCG00000002013	DHRS4	1.14839	0.000291079	0.00168963
3	ENSSSCG00000002099	0	1.04711	0.000449573	0.00226315
3	ENSSSCG00000002316	COX16	1.29583	6.54e-06	0.000128737
3	ENSSSCG00000002329	MAP3K9	-1.00729	0.00171451	0.00572244
3	ENSSSCG00000002389	VASH1	-1.56229	1.84e-08	3.14e-06
3	ENSSSCG00000002655	MAP1LC3B	1.00109	0.000170169	0.00116939
3	ENSSSCG00000002666	KIAA0513	-1.26741	0.000273465	0.00162276
3	ENSSSCG00000002669	CRISPLD2	-1.78534	0.000349697	0.00190713
3	ENSSSCG00000002768	CENPT	1.15704	0.00164963	0.0055524
3	ENSSSCG00000002866	CEBPA	-1.45611	0.00019057	0.00127089
3	ENSSSCG00000003217	JOSD2	1.14334	0.000362659	0.00195552
3	ENSSSCG00000003231	NKG7	1.47602	0.000470388	0.00232898
3	ENSSSCG00000003251	NLRP12	-1.51238	2.88e-06	7.24e-05
3	ENSSSCG00000003302	TMEM86B	1.33536	0.00134536	0.00482478
3	ENSSSCG00000003514	HSPG2	-1.91373	0.0161057	0.0274328
3	ENSSSCG00000003694	EMILIN2	-1.17695	0.00105222	0.00408354
3	ENSSSCG00000003731	GAREM1	-1.20076	8.69e-07	3.49e-05
3	ENSSSCG00000003761	ADGRL2	-1.54902	0.000160785	0.00111129
3	ENSSSCG00000003795	WLS	-1.45554	2.35e-06	6.22e-05
3	ENSSSCG00000003825	CYP2J34	1.05894	0.000206785	0.00134664
3	ENSSSCG00000003863	ZFYVE9	-1.03658	4.97e-07	2.53e-05
3	ENSSSCG00000003922	UROD	1.6917	1.65e-06	4.92e-05
3	ENSSSCG00000003943	MED8	1.42913	2.49e-08	3.61e-06
3	ENSSSCG00000004146	REPS1	1.10886	3.45e-07	2.01e-05
3	ENSSSCG00000004148	CCDC28A	1.18287	3.35e-05	0.000392162
3	ENSSSCG00000004158	IL22RA2	-1.96509	0.0259975	0.0383299
3	ENSSSCG00000004180	0	-2.10619	4.84e-06	0.000103267
3	ENSSSCG00000004181	VNN1	-1.79298	3.85e-06	8.93e-05
3	ENSSSCG00000004195	ARG1	2.26604	1.21e-06	4.16e-05
3	ENSSSCG00000004202	SAMD3	1.46535	0.00035781	0.00193373
3	ENSSSCG00000004275	FAM135A	-1.43288	0.000104952	0.000832455
3	ENSSSCG00000004314	PM20D2	-1.35195	4.09e-06	9.28e-05
3	ENSSSCG00000004520	MAPK4	-1.1204	0.0205992	0.0326342
3	ENSSSCG00000004714	EPB42	2.18482	5.3e-07	2.61e-05
3	ENSSSCG00000004830	ATP10A	1.32079	6.31e-06	0.000124781
3	ENSSSCG00000004875	CYB5A	1.56013	4.86e-05	0.000498686
3	ENSSSCG00000004888	SERPINB8	-1.19282	0.00224373	0.00690124
3	ENSSSCG00000005055	LGALS3	-1.89585	3.7e-07	2.06e-05
3	ENSSSCG00000005224	GLIS3	-2.72453	1.82e-08	3.14e-06
3	ENSSSCG00000005229	VLDLR	1.02705	0.0027796	0.00790863
3	ENSSSCG00000005247	0	1.10207	0.00172562	0.00575149
3	ENSSSCG00000005301	FAM214B	1.34546	9.33e-05	0.00077613
3	ENSSSCG00000005308	RUSC2	-1.17652	5.67e-05	0.000557286
3	ENSSSCG00000005371	HEMGN	1.32252	0.00119097	0.00442254
3	ENSSSCG00000005437	0	-1.66141	8.28e-07	3.46e-05
3	ENSSSCG00000005463	SHOC1	-1.45683	0.00462777	0.0113741
3	ENSSSCG00000005506	MEGF9	-2.04834	0.000465659	0.00231176
3	ENSSSCG00000005656	0	1.3583	2.24e-06	6.12e-05
3	ENSSSCG00000005657	PKN3	1.91143	4.4e-06	9.78e-05
3	ENSSSCG00000005762	KCNT1	-1.36796	0.00035496	0.00192704
3	ENSSSCG00000005828	EGFL7	-2.56266	0.000257912	0.00156738
3	ENSSSCG00000005997	COL14A1	-1.35599	1.56e-05	0.000235345
3	ENSSSCG00000006140	CA2	1.36075	0.00177796	0.00585926
3	ENSSSCG00000006206	SGK3	-1.06702	0.000145956	0.00103628
3	ENSSSCG00000006308	CREG1	1.88099	1.34e-07	1.09e-05
3	ENSSSCG00000006347	DUSP12	1.07019	3.9e-06	8.97e-05
3	ENSSSCG00000006506	SYT11	1.57513	0.00106847	0.004108
3	ENSSSCG00000006547	SHE	-1.53618	0.0158407	0.027149
3	ENSSSCG00000006610	S100A11	-1.05908	0.0191934	0.030967
3	ENSSSCG00000006651	ADAMTSL4	-1.20176	4.88e-06	0.000103345
3	ENSSSCG00000006664	MTMR11	-1.35123	0.0162223	0.0275921
3	ENSSSCG00000006678	FCGR1A	1.92542	1.05e-08	2.18e-06
3	ENSSSCG00000006733	TTF2	1.08289	8.51e-05	0.000724539
3	ENSSSCG00000006748	TSPAN2	-1.2853	0.00726111	0.0156931
3	ENSSSCG00000007019	GPAT4	-1.06154	0.000996558	0.00393917
3	ENSSSCG00000007131	CST7	1.14997	0.000157261	0.00109166
3	ENSSSCG00000007140	SMOX	1.10078	0.000198752	0.00130398
3	ENSSSCG00000007146	SIGLEC1	3.50128	1.43e-08	2.64e-06
3	ENSSSCG00000007181	0	-1.23798	0.000483941	0.00238345
3	ENSSSCG00000007186	0	-1.21172	0.00184262	0.00600339
3	ENSSSCG00000007423	UBE2C	1.01638	0.00217969	0.00675412
3	ENSSSCG00000007428	ZSWIM1	1.14738	2.77e-05	0.000348936
3	ENSSSCG00000007462	KCNB1	1.33146	0.0250343	0.0373822
3	ENSSSCG00000007504	RBM38	1.02965	0.000983981	0.00390884
3	ENSSSCG00000007508	ZBP1	1.43534	2.43e-05	0.000319579
3	ENSSSCG00000007682	SH2B2	-1.15574	4.21e-05	0.000456305
3	ENSSSCG00000007757	TRIM72	-1.11203	0.0264027	0.0387362
3	ENSSSCG00000007909	ABAT	1.0963	0.025984	0.0383287
3	ENSSSCG00000007975	HBZ	1.39451	0.00347975	0.0092462
3	ENSSSCG00000007977	HBM	1.28833	0.00070739	0.00308981
3	ENSSSCG00000007986	NME4	1.05793	0.00986381	0.0193429
3	ENSSSCG00000008012	HAGH	1.05548	0.00304209	0.00842007
3	ENSSSCG00000008196	FAM178B	2.59368	1.23e-07	1.05e-05
3	ENSSSCG00000008217	CD8A	1.08144	0.000561626	0.0026517
3	ENSSSCG00000008227	ST3GAL5	1.02085	0.000226899	0.00143925
3	ENSSSCG00000008228	GNLY	1.76586	0.00137965	0.00489042
3	ENSSSCG00000008312	DYSF	1.27981	0.018679	0.0304808
3	ENSSSCG00000008491	QPCT	-1.00614	0.000140842	0.00101145
3	ENSSSCG00000008529	YPEL5	1.34632	1.29e-05	0.000203664
3	ENSSSCG00000008579	CENPO	1.06774	2.39e-05	0.000316214
3	ENSSSCG00000008634	ATP6V1C2	-1.44241	0.000181781	0.00122712
3	ENSSSCG00000008647	CMPK2	1.12703	9.94e-05	0.00080853
3	ENSSSCG00000008648	RSAD2	2.09912	9.1e-07	3.54e-05
3	ENSSSCG00000008898	0	1.10121	0.00528533	0.012465
3	ENSSSCG00000008966	PARM1	-1.04437	8.86e-07	3.49e-05
3	ENSSSCG00000009046	0	1.59331	0.000103565	0.00082777
3	ENSSSCG00000009069	C4orf33	2.17602	3.4e-07	2.01e-05
3	ENSSSCG00000009216	SPP1	2.30456	1.27e-06	4.24e-05
3	ENSSSCG00000009230	WDFY3	-1.19888	0.0010695	0.00410864
3	ENSSSCG00000009240	PLAC8	1.17984	3.19e-06	7.73e-05
3	ENSSSCG00000009283	TNFRSF19	-2.05555	2.66e-05	0.000340113
3	ENSSSCG00000009357	SMAD9	-1.96293	0.00511098	0.0121678
3	ENSSSCG00000009434	RGCC	1.78735	9.83e-06	0.000168504
3	ENSSSCG00000009613	DMTN	1.57239	0.000193883	0.00128238
3	ENSSSCG00000009720	DDX60	2.74848	7.39e-10	3.93e-07
3	ENSSSCG00000009832	PHETA1	-1.16801	2.53e-05	0.000328834
3	ENSSSCG00000009852	VSIG10	1.12573	0.000883357	0.00360185
3	ENSSSCG00000009872	PLBD2	-1.2058	2.18e-05	0.000295818
3	ENSSSCG00000009997	OSM	1.06168	0.00110233	0.00419435
3	ENSSSCG00000010271	PRF1	1.29035	0.00241338	0.00725053
3	ENSSSCG00000010272	ADAMTS14	2.35924	7e-06	0.000134422
3	ENSSSCG00000010340	PRXL2A	1.34906	0.00110623	0.00420585
3	ENSSSCG00000010345	GHITM	1.07019	0.000210319	0.00135753
3	ENSSSCG00000010385	VSTM4	-1.01277	0.000637992	0.00287328
3	ENSSSCG00000010399	NCOA4	1.11044	0.00645006	0.0144023
3	ENSSSCG00000010445	ANKRD22	-1.13367	0.0253014	0.0376753
3	ENSSSCG00000010452	IFIT1	2.00059	1.84e-07	1.3e-05
3	ENSSSCG00000010454	IFIT5	1.96033	1.29e-05	0.000203664
3	ENSSSCG00000010459	HTR7	-1.1758	0.0153935	0.0266853
3	ENSSSCG00000010491	0	2.83562	5.38e-08	6.44e-06
3	ENSSSCG00000010521	UBTD1	-1.34921	4.83e-05	0.000498329
3	ENSSSCG00000010665	SHTN1	-1.58797	1.29e-08	2.46e-06
3	ENSSSCG00000010739	CTBP2	-1.01681	1.29e-05	0.000203664
3	ENSSSCG00000010742	UROS	1.45582	5.29e-05	0.000529447
3	ENSSSCG00000010768	CFAP46	-1.01609	0.00102699	0.00402287
3	ENSSSCG00000010931	0	1.13338	0.000826378	0.00345488
3	ENSSSCG00000010954	0	1.4779	0.000156123	0.00108642
3	ENSSSCG00000010997	SPINK4	1.04639	0.00323555	0.00876531
3	ENSSSCG00000011030	CUBN	-1.82357	2.75e-05	0.000347346
3	ENSSSCG00000011145	ASB13	1.30045	6.2e-08	6.82e-06
3	ENSSSCG00000011147	0	-2.20804	0.00889787	0.0180864
3	ENSSSCG00000011357	SHISA5	1.46967	2.32e-08	3.46e-06
3	ENSSSCG00000011436	0	-1.00801	0.00190587	0.00614251
3	ENSSSCG00000011514	MITF	-1.17334	7.51e-06	0.000141436
3	ENSSSCG00000011519	GXYLT2	-1.58711	2.47e-05	0.000322547
3	ENSSSCG00000011624	MCM2	1.09443	2.75e-06	7.01e-05
3	ENSSSCG00000011717	IGSF10	-1.76254	4.78e-05	0.000495736
3	ENSSSCG00000011752	FNDC3B	-1.0448	0.000332983	0.00183844
3	ENSSSCG00000011806	MASP1	2.0707	4.33e-05	0.000463876
3	ENSSSCG00000011810	BCL6	-1.0171	0.00349475	0.00927573
3	ENSSSCG00000011893	COX17	1.17623	0.000250691	0.0015381
3	ENSSSCG00000012054	DOP1B	-1.08116	4.83e-06	0.000103267
3	ENSSSCG00000012071	0	1.05822	0.000221594	0.00141502
3	ENSSSCG00000012076	MX2	1.67886	4.5e-05	0.000474156
3	ENSSSCG00000012077	MX1	1.34546	0.000170751	0.00117003
3	ENSSSCG00000012137	BMX	-1.58581	0.00268292	0.00774543
3	ENSSSCG00000012257	MAOA	-2.42878	2.18e-10	1.5e-07
3	ENSSSCG00000012375	DLG3	1.70166	1.53e-06	4.73e-05
3	ENSSSCG00000012378	PDZD11	1.28429	1.29e-06	4.25e-05
3	ENSSSCG00000012551	RNF128	-3.79472	7.4e-09	1.83e-06
3	ENSSSCG00000012569	ATG4A	2.00664	8.09e-07	3.42e-05
3	ENSSSCG00000012631	LONRF3	-1.30679	4.75e-05	0.000494146
3	ENSSSCG00000012637	KLHL13	-1.65419	8.54e-07	3.49e-05
3	ENSSSCG00000012655	BCORL1	-1.00094	0.0011465	0.0043042
3	ENSSSCG00000012880	CPT1A	-1.03542	0.00402992	0.0102633
3	ENSSSCG00000012934	CCS	1.22918	3.22e-06	7.73e-05
3	ENSSSCG00000013074	RAB3IL1	1.99828	8.03e-06	0.000146045
3	ENSSSCG00000013174	CTNND1	-1.1758	4.78e-06	0.000103267
3	ENSSSCG00000013501	CREB3L3	2.71659	1.12e-08	2.22e-06
3	ENSSSCG00000013595	CERS4	-1.20869	0.0020603	0.00647445
3	ENSSSCG00000013654	0	1.03037	0.00578187	0.013267
3	ENSSSCG00000013730	KLF1	3.02966	1.68e-07	1.23e-05
3	ENSSSCG00000013736	PRDX2	1.7409	2.32e-05	0.000312289
3	ENSSSCG00000013746	CALR	1.11318	8.72e-06	0.000153556
3	ENSSSCG00000013747	RAD23A	1.92412	3.39e-06	8.06e-05
3	ENSSSCG00000013787	ADGRE3	-1.18676	5.85e-05	0.00056497
3	ENSSSCG00000013848	RAB8A	1.61668	1.26e-06	4.24e-05
3	ENSSSCG00000014156	ARRDC3	1.12357	3.53e-05	0.000401788
3	ENSSSCG00000014249	MARCH3	1.2902	0.000933564	0.00376484
3	ENSSSCG00000014278	IL5	1.05418	1.62e-06	4.89e-05
3	ENSSSCG00000014316	TGFBI	-1.98327	1.53e-06	4.73e-05
3	ENSSSCG00000014369	CD14	-1.70166	0.000657723	0.00293451
3	ENSSSCG00000014391	ARAP3	-1.22052	0.00107486	0.00412244
3	ENSSSCG00000014437	PPARGC1B	-1.2247	0.000190323	0.00127089
3	ENSSSCG00000014441	CSF1R	-1.13627	0.000217297	0.0013913
3	ENSSSCG00000014798	ART5	1.63876	0.000432563	0.00221918
3	ENSSSCG00000014832	DNAJB13	-1.62952	7.14e-07	3.13e-05
3	ENSSSCG00000014871	TSKU	1.63962	0.00114037	0.00428585
3	ENSSSCG00000014892	USP35	-1.08996	0.00880044	0.0179399
3	ENSSSCG00000014909	0	1.32872	0.00275115	0.0078787
3	ENSSSCG00000015036	DIXDC1	-1.23278	0.022744	0.0348658
3	ENSSSCG00000015037	IL18	-2.80532	1.63e-05	0.000242762
3	ENSSSCG00000015039	BCO2	-1.22268	0.0100757	0.019602
3	ENSSSCG00000015098	CXCR5	-1.06168	6.07e-06	0.000121885
3	ENSSSCG00000015102	CCDC84	1.78505	9.75e-08	8.97e-06
3	ENSSSCG00000015108	HMBS	2.40685	5.31e-09	1.59e-06
3	ENSSSCG00000015125	NECTIN1	-1.25529	0.00597344	0.0135854
3	ENSSSCG00000015238	ARHGAP32	-1.47169	1.66e-06	4.92e-05
3	ENSSSCG00000015287	TMCC2	1.57975	0.000282658	0.00166083
3	ENSSSCG00000015299	STEAP4	-1.0562	0.0166386	0.0280805
3	ENSSSCG00000015315	RBM48	1.17652	6.28e-08	6.82e-06
3	ENSSSCG00000015363	AGR2	-1.05851	0.000629687	0.00285469
3	ENSSSCG00000015403	HGF	-1.35137	0.0115175	0.0216281
3	ENSSSCG00000015444	LAMB1	-1.0109	0.0200173	0.0319452
3	ENSSSCG00000015476	CHI3L1	-1.27765	0.0013899	0.00489991
3	ENSSSCG00000015525	TOR3A	1.4072	1.12e-06	3.96e-05
3	ENSSSCG00000015544	ZNF648	-1.19859	0.000432853	0.00221918
3	ENSSSCG00000015649	DYRK3	1.14218	0.000268087	0.00160881
3	ENSSSCG00000015652	IL10	1.16599	0.00295184	0.00822741
3	ENSSSCG00000015660	PFKFB2	-1.35772	0.00392774	0.0100845
3	ENSSSCG00000015662	C4BPA	-2.19203	0.00134771	0.00482478
3	ENSSSCG00000015747	0	-2.2558	2.81e-05	0.000350758
3	ENSSSCG00000015897	IFIH1	1.2022	3.04e-06	7.55e-05
3	ENSSSCG00000016031	CALCRL	-1.27058	2.02e-05	0.000279428
3	ENSSSCG00000016034	COL3A1	-3.44819	0.00880329	0.0179399
3	ENSSSCG00000016053	0	1.3544	1.52e-09	6.06e-07
3	ENSSSCG00000016104	TRAK2	1.30593	0.000285737	0.00167275
3	ENSSSCG00000016174	FN1	-1.82789	7.8e-06	0.000143486
3	ENSSSCG00000016205	NHEJ1	1.00412	3.1e-05	0.000373838
3	ENSSSCG00000016217	DNAJB2	1.17031	2.62e-05	0.000336969
3	ENSSSCG00000016260	SLC16A14	1.28732	0.00060306	0.00277876
3	ENSSSCG00000016263	0	1.503	8.22e-09	1.83e-06
3	ENSSSCG00000016472	KEL	1.55407	0.000267145	0.00160807
3	ENSSSCG00000016491	KIAA1147	-1.05735	0.0107858	0.0205608
3	ENSSSCG00000016657	AOAH	1.4212	1.1e-06	3.96e-05
3	ENSSSCG00000016676	INMT	2.40497	6.91e-07	3.12e-05
3	ENSSSCG00000016692	TAX1BP1	1.11924	0.00079559	0.00337572
3	ENSSSCG00000016725	TNS3	-1.12357	0.000271423	0.00161465
3	ENSSSCG00000016902	GZMA	1.36364	0.00317178	0.00865445
3	ENSSSCG00000016903	GZMA	1.7989	3.37e-05	0.000392915
3	ENSSSCG00000017036	CCNJL	-4.51564	1.97e-05	0.00027451
3	ENSSSCG00000017052	ADAM19	-1.49276	6.85e-05	0.000621469
3	ENSSSCG00000017053	NIPAL4	-1.3847	8.25e-06	0.000147596
3	ENSSSCG00000017300	0	-1.14406	0.000237276	0.00147552
3	ENSSSCG00000017358	SLC4A1	1.18085	0.00220708	0.00680662
3	ENSSSCG00000017359	RUNDC3A	2.09133	4.61e-07	2.39e-05
3	ENSSSCG00000017416	DHX58	1.67439	2.63e-06	6.72e-05
3	ENSSSCG00000017428	JUP	-1.04999	0.00240196	0.00722987
3	ENSSSCG00000017476	MSL1	-1.05158	0.000346883	0.00189827
3	ENSSSCG00000017517	TBX21	1.03586	0.00861365	0.0176815
3	ENSSSCG00000017700	CCL3L1	1.43808	0.00261486	0.0076311
3	ENSSSCG00000017705	CCL5	1.42711	0.00632648	0.0141793
3	ENSSSCG00000017747	RAB11FIP4	-1.06716	3.53e-07	2.01e-05
3	ENSSSCG00000017754	0	2.04084	2.3e-07	1.55e-05
3	ENSSSCG00000017755	NOS2	1.43894	0.00298091	0.00829392
3	ENSSSCG00000017792	CORO6	-1.05591	0.0235055	0.0357127
3	ENSSSCG00000017873	CAMKK1	-1.16137	9.89e-05	0.000805555
3	ENSSSCG00000017886	FBXO39	2.8649	4.12e-11	6.57e-08
3	ENSSSCG00000017894	WSCD1	1.15949	0.0107794	0.0205568
3	ENSSSCG00000017962	KDM6B	-1.26106	0.0010911	0.00415824
3	ENSSSCG00000017988	CCDC42	1.64164	0.000637446	0.00287328
3	ENSSSCG00000018033	UBB	1.67872	1.71e-06	5.01e-05
3	ENSSSCG00000018092	ND6	-1.02734	0.001891	0.00611519
3	ENSSSCG00000020736	ADD2	1.9172	6.37e-05	0.000598533
3	ENSSSCG00000020813	FAM20C	-1.0422	0.00176255	0.00582988
3	ENSSSCG00000020858	KIF13A	-1.22066	7.79e-05	0.000683225
3	ENSSSCG00000020872	0	1.22341	8.73e-06	0.000153556
3	ENSSSCG00000020906	TNFSF10	1.34272	1.34e-06	4.31e-05
3	ENSSSCG00000021003	RF00017	1.42293	0.0329041	0.0450932
3	ENSSSCG00000021059	ADORA1	-1.46073	0.000703696	0.00308212
3	ENSSSCG00000021067	BLVRB	1.4111	0.00106675	0.00410752
3	ENSSSCG00000021161	CKS2	1.17392	2.33e-06	6.21e-05
3	ENSSSCG00000021232	SYNC	1.54758	8.06e-07	3.42e-05
3	ENSSSCG00000021305	0	1.85603	0.0165627	0.0280036
3	ENSSSCG00000021383	CGAS	1.30232	1.46e-10	1.4e-07
3	ENSSSCG00000021397	PODXL2	2.11586	2.99e-07	1.83e-05
3	ENSSSCG00000021443	SGK1	-2.53669	1.48e-11	3.54e-08
3	ENSSSCG00000021451	CGRRF1	1.15675	5.61e-06	0.000116122
3	ENSSSCG00000021569	MMP25	-1.50906	0.000861638	0.00354325
3	ENSSSCG00000021588	DAPK2	1.69647	6.63e-05	0.000613499
3	ENSSSCG00000021675	0	-1.44587	0.00149967	0.00517137
3	ENSSSCG00000021745	ERMAP	1.37922	0.000146827	0.00103946
3	ENSSSCG00000021834	ERCC6L	1.14016	0.000115097	0.000887891
3	ENSSSCG00000022039	0	-1.07668	7.18e-06	0.000137417
3	ENSSSCG00000022098	DUS2	-1.06254	5.06e-09	1.59e-06
3	ENSSSCG00000022128	MXI1	1.11506	0.00429253	0.0107715
3	ENSSSCG00000022204	AGRN	1.76095	5.86e-05	0.00056497
3	ENSSSCG00000022226	FASLG	1.3342	0.000612439	0.00280307
3	ENSSSCG00000022312	RHPN2	1.82602	2.45e-06	6.44e-05
3	ENSSSCG00000022318	ERG	-1.7976	0.000611213	0.0028002
3	ENSSSCG00000022351	GSTO1	1.52464	2.58e-06	6.67e-05
3	ENSSSCG00000022448	CLNK	1.26019	0.000189949	0.00127063
3	ENSSSCG00000022550	DGKG	-2.16851	0.000274222	0.00162524
3	ENSSSCG00000022675	NCR1	1.53647	0.00150299	0.00517909
3	ENSSSCG00000022993	TBC1D8B	-1.9097	0.000173438	0.00118084
3	ENSSSCG00000023033	PARP3	1.20782	7.53e-09	1.83e-06
3	ENSSSCG00000023048	RF00017	1.15863	0.00119353	0.00442861
3	ENSSSCG00000023298	SRXN1	1.16238	0.000227194	0.00143925
3	ENSSSCG00000023312	PIN4	1.27563	6.71e-07	3.11e-05
3	ENSSSCG00000023333	FCN2	-1.39105	0.00210411	0.00655614
3	ENSSSCG00000023557	CCRL2	1.18099	0.000145191	0.00103345
3	ENSSSCG00000023585	SERINC2	1.25111	0.00147987	0.00512899
3	ENSSSCG00000023603	0	1.32915	0.00384851	0.0099195
3	ENSSSCG00000023728	TECTA	1.37085	0.000414569	0.00215524
3	ENSSSCG00000023749	MIOX	2.73751	7.02e-05	0.0006324
3	ENSSSCG00000023760	CLEC14A	1.91056	0.000176631	0.0011983
3	ENSSSCG00000023785	TMEM156	1.12458	2.58e-06	6.67e-05
3	ENSSSCG00000023791	TMEM229B	1.05216	0.000532608	0.00255316
3	ENSSSCG00000023807	ACO1	1.2853	6.84e-05	0.000621469
3	ENSSSCG00000023935	GMPPA	1.26106	6.48e-07	3.04e-05
3	ENSSSCG00000024024	CX3CR1	1.5975	0.00133718	0.00480651
3	ENSSSCG00000024045	0	-1.51454	7.84e-06	0.000143665
3	ENSSSCG00000024058	SLC5A2	1.09226	0.00183725	0.00598998
3	ENSSSCG00000024279	ZMAT5	2.21425	2.14e-08	3.3e-06
3	ENSSSCG00000024344	CCR5	1.34892	1.35e-06	4.31e-05
3	ENSSSCG00000024347	CRISP3	1.33925	0.000315435	0.0017791
3	ENSSSCG00000024408	CCR3	3.00138	2.1e-12	1e-08
3	ENSSSCG00000024537	CYP2C42	2.81282	1.46e-07	1.13e-05
3	ENSSSCG00000024550	UQCR10	1.66083	2.62e-06	6.72e-05
3	ENSSSCG00000024867	ISG20	1.25413	0.00276989	0.00789041
3	ENSSSCG00000024938	SH3BP5	-1.16844	0.000420363	0.0021712
3	ENSSSCG00000025126	LGI4	1.39711	0.00212253	0.00660493
3	ENSSSCG00000025414	PYY	2.1652	3.47e-05	0.000398565
3	ENSSSCG00000025631	0	1.06615	0.00396689	0.0101406
3	ENSSSCG00000025644	0	-1.06067	3.58e-06	8.35e-05
3	ENSSSCG00000025681	0	1.26669	0.00154251	0.00527015
3	ENSSSCG00000025685	TP73	1.02864	0.00855758	0.0176197
3	ENSSSCG00000025981	SLC38A5	1.21677	6.24e-05	0.000590794
3	ENSSSCG00000026098	CMYA5	-1.40807	3.64e-05	0.000410122
3	ENSSSCG00000026217	0	1.65996	0.000291092	0.00168963
3	ENSSSCG00000026318	NETO2	-2.0026	0.00385962	0.00993542
3	ENSSSCG00000026333	GTSF1	1.89007	2.93e-05	0.000361455
3	ENSSSCG00000026383	NRP2	1.8504	3.66e-07	2.06e-05
3	ENSSSCG00000026454	PMAIP1	1.07019	0.00470247	0.011481
3	ENSSSCG00000026701	0	1.43029	0.00189995	0.00613354
3	ENSSSCG00000026710	CARHSP1	1.05086	3.75e-05	0.000419058
3	ENSSSCG00000026724	PLBD1	-1.13526	6.86e-05	0.000621469
3	ENSSSCG00000026791	RHCE	1.90003	8.45e-06	0.00014973
3	ENSSSCG00000026850	SNCG	1.42899	0.000952473	0.00381536
3	ENSSSCG00000027075	0	1.2563	4.45e-05	0.000471376
3	ENSSSCG00000027237	GATA1	1.07322	0.000702575	0.00308003
3	ENSSSCG00000027378	SH3PXD2B	-1.11362	0.0334424	0.0456717
3	ENSSSCG00000027389	HERPUD2	1.36955	9.89e-06	0.000168867
3	ENSSSCG00000027516	CIR1	1.29554	9.12e-06	0.000159478
3	ENSSSCG00000027665	0	-1.51339	2.34e-06	6.21e-05
3	ENSSSCG00000027701	RP2	-1.07957	0.00107567	0.00412244
3	ENSSSCG00000027711	SS18L2	1.54397	8.08e-05	0.000697536
3	ENSSSCG00000027998	0	-1.64309	8.2e-06	0.000147596
3	ENSSSCG00000028004	RIN2	1.10871	0.000183861	0.00123682
3	ENSSSCG00000028201	CWF19L2	1.12573	1.67e-05	0.000244401
3	ENSSSCG00000028460	S1PR5	1.03081	0.0211514	0.0332777
3	ENSSSCG00000028461	0	-1.16425	5.27e-05	0.000528607
3	ENSSSCG00000028762	VPS37C	1.75461	9.78e-07	3.68e-05
3	ENSSSCG00000028802	0	-1.03167	0.0206388	0.0326754
3	ENSSSCG00000028875	HAVCR2	1.18287	0.000237546	0.00147552
3	ENSSSCG00000029304	STEAP3	-1.11621	1.96e-06	5.54e-05
3	ENSSSCG00000029371	C5AR1	-1.13785	0.0130634	0.0236791
3	ENSSSCG00000029471	STAC3	1.2853	5.67e-09	1.59e-06
3	ENSSSCG00000029482	CHST15	-1.0813	0.00515209	0.0122352
3	ENSSSCG00000029503	F7	-3.13022	0.000581404	0.0027103
3	ENSSSCG00000029521	CD82	1.76831	4.2e-05	0.000456305
3	ENSSSCG00000029608	SEC62	1.46275	6.64e-05	0.000613499
3	ENSSSCG00000029708	SLC25A38	1.89801	2.19e-10	1.5e-07
3	ENSSSCG00000029715	OLFM1	-1.14261	3.1e-05	0.000373838
3	ENSSSCG00000029938	0	2.6322	5.73e-05	0.000559321
3	ENSSSCG00000029945	GCAT	1.5056	0.00243233	0.00728459
3	ENSSSCG00000030149	CAPNS1	1.58062	2.95e-07	1.83e-05
3	ENSSSCG00000030246	FCRLA	-1.09876	0.000101584	0.000817949
3	ENSSSCG00000030260	PFN2	-1.04278	0.000742387	0.00320174
3	ENSSSCG00000030408	DDX58	1.51844	0.000122174	0.000927525
3	ENSSSCG00000030655	MAMDC2	-2.01415	7.6e-05	0.000672097
3	ENSSSCG00000030681	MYBPH	-1.55595	0.000249761	0.00153544
3	ENSSSCG00000031072	ZNF514	1.18171	8.4e-07	3.46e-05
3	ENSSSCG00000031073	BABAM1	1.54715	1.97e-05	0.00027451
3	ENSSSCG00000031114	SLFN14	1.19412	0.000609082	0.00279842
3	ENSSSCG00000031122	HIST1H2BB	1.1152	4.18e-05	0.00045502
3	ENSSSCG00000031163	0	1.01551	0.0268597	0.0392612
3	ENSSSCG00000031388	SIAH2	1.00051	0.000882213	0.00360026
3	ENSSSCG00000031604	0	1.35007	3.69e-05	0.000414026
3	ENSSSCG00000031610	0	1.051	3.32e-05	0.000390033
3	ENSSSCG00000031633	0	1.26193	3.11e-06	7.62e-05
3	ENSSSCG00000031655	0	-1.03686	0.00102903	0.00402759
3	ENSSSCG00000031706	0	1.28212	0.000308394	0.00175908
3	ENSSSCG00000031715	CARD9	-1.14867	2.16e-05	0.000294873
3	ENSSSCG00000031791	ARF4	1.08996	0.00014324	0.00102559
3	ENSSSCG00000031831	CADM1	-1.25298	0.000732499	0.00317053
3	ENSSSCG00000031928	0	1.14002	0.000115699	0.000891098
3	ENSSSCG00000032030	0	1.17132	0.00575856	0.0132225
3	ENSSSCG00000032048	SCRG1	-1.71594	1.16e-06	4.05e-05
3	ENSSSCG00000032067	0	1.17883	9.76e-06	0.000167986
3	ENSSSCG00000032162	P2RY13	-1.83496	6.72e-05	0.000613499
3	ENSSSCG00000032241	GPNMB	1.27101	7.48e-05	0.000665384
3	ENSSSCG00000032276	0	-1.32872	0.0377612	0.0497001
3	ENSSSCG00000032416	RGS1	1.70498	9.84e-05	0.000805257
3	ENSSSCG00000032465	0	1.35974	1.63e-06	4.89e-05
3	ENSSSCG00000032474	CXCL10	1.61178	0.00842906	0.0174599
3	ENSSSCG00000032496	0	1.16743	0.000829768	0.00346004
3	ENSSSCG00000032591	0	-1.45106	0.0209255	0.0329983
3	ENSSSCG00000032640	0	1.07726	1.36e-06	4.32e-05
3	ENSSSCG00000032661	0	1.37402	0.0162553	0.0276383
3	ENSSSCG00000032709	ARL4A	2.11672	1.56e-06	4.77e-05
3	ENSSSCG00000032710	E2F2	1.06904	0.00141932	0.00497684
3	ENSSSCG00000032769	0	1.15704	0.000552307	0.00261937
3	ENSSSCG00000032781	SRSF12	-1.05216	6.14e-06	0.0001228
3	ENSSSCG00000032787	ALAD	1.47213	0.00134953	0.00482769
3	ENSSSCG00000032810	GZMM	1.35916	7.68e-05	0.000676562
3	ENSSSCG00000032841	RF01955	-1.03542	0.000107578	0.000847889
3	ENSSSCG00000032963	IFNG	1.18792	0.00535243	0.0125674
3	ENSSSCG00000033065	0	1.08	0.000123068	0.000930043
3	ENSSSCG00000033146	CD163	-2.11773	0.00615422	0.0138712
3	ENSSSCG00000033162	UBAC1	1.01162	0.00351588	0.00931115
3	ENSSSCG00000033179	0	-1.08765	1.56e-05	0.000235345
3	ENSSSCG00000033238	0	-1.01075	9.98e-07	3.73e-05
3	ENSSSCG00000033260	TNNI2	-1.09659	0.00261983	0.0076311
3	ENSSSCG00000033350	0	1.43404	5.26e-05	0.000528418
3	ENSSSCG00000033363	0	-1.03066	0.00173672	0.00578045
3	ENSSSCG00000033385	0	1.07899	0.00423188	0.0106697
3	ENSSSCG00000033444	SPC24	1.01364	0.000117021	0.000895512
3	ENSSSCG00000033451	0	1.23004	8.26e-06	0.000147596
3	ENSSSCG00000033453	BST2	1.81751	1.54e-07	1.15e-05
3	ENSSSCG00000033457	0	-1.1481	0.000531783	0.00255316
3	ENSSSCG00000033550	0	1.37114	5.13e-05	0.000518653
3	ENSSSCG00000033574	CFAP54	1.00296	4.75e-05	0.000494146
3	ENSSSCG00000033613	FOXS1	1.82083	2.01e-07	1.37e-05
3	ENSSSCG00000033627	YIPF3	1.1077	3.07e-08	4.08e-06
3	ENSSSCG00000033672	HIST1H1E	1.13742	1.96e-08	3.19e-06
3	ENSSSCG00000033762	NATD1	1.06485	0.0131339	0.0237855
3	ENSSSCG00000033843	ETFRF1	1.01999	6.83e-06	0.000132284
3	ENSSSCG00000033982	ZNHIT1	1.59966	2.89e-06	7.24e-05
3	ENSSSCG00000034061	0	1.04264	7.51e-05	0.0006665
3	ENSSSCG00000034223	0	1.01162	0.000546474	0.00260802
3	ENSSSCG00000034230	RBX1	1.27765	0.000265993	0.0016043
3	ENSSSCG00000034497	0	-1.06269	0.000129338	0.000963559
3	ENSSSCG00000034499	TMEM225B	1.14261	0.00308452	0.00849816
3	ENSSSCG00000034570	IFI6	2.63234	1.49e-07	1.13e-05
3	ENSSSCG00000034595	0	1.01753	9.87e-05	0.000805257
3	ENSSSCG00000034688	0	1.01797	0.000364487	0.00196316
3	ENSSSCG00000034727	CCDC24	-1.00137	0.000820544	0.00344087
3	ENSSSCG00000034733	CMAS	1.44385	0.00014431	0.00103171
3	ENSSSCG00000034758	PDXK	-1.66891	0.00121607	0.00449135
3	ENSSSCG00000034763	IRS2	-1.24404	0.00115087	0.00430783
3	ENSSSCG00000034771	CCNDBP1	1.63905	0.000170415	0.0011694
3	ENSSSCG00000034802	0	1.94057	5.67e-08	6.62e-06
3	ENSSSCG00000034810	PEF1	1.34171	1.65e-05	0.00024392
3	ENSSSCG00000034986	0	1.19585	0.000225971	0.00143531
3	ENSSSCG00000035059	MCM10	1.06543	1.53e-05	0.000234714
3	ENSSSCG00000035089	0	1.14694	6.14e-05	0.000585381
3	ENSSSCG00000035101	KLF5	-1.08	0.0107558	0.0205279
3	ENSSSCG00000035189	0	-3.54715	9.7e-07	3.68e-05
3	ENSSSCG00000035261	0	1.15603	4.05e-05	0.000446316
3	ENSSSCG00000035297	ISG12(A)	3.40014	7.75e-09	1.83e-06
3	ENSSSCG00000035357	BCL2L1	1.43894	0.000387672	0.00205108
3	ENSSSCG00000035420	HES4	2.39401	1.35e-06	4.31e-05
3	ENSSSCG00000035430	YPEL3	1.12501	0.000114705	0.000887731
3	ENSSSCG00000035595	HMCN1	-2.54838	1.06e-05	0.000179704
3	ENSSSCG00000035610	0	1.0536	0.000197386	0.00129858
3	ENSSSCG00000035615	GSTK1	2.4533	2.83e-08	3.87e-06
3	ENSSSCG00000035634	PLSCR1	1.46131	6.61e-06	0.000129481
3	ENSSSCG00000035644	0	1.52579	5.83e-05	0.000564787
3	ENSSSCG00000035666	C20orf27	1.11621	0.000252019	0.0015414
3	ENSSSCG00000035669	0	-1.74018	8.42e-09	1.83e-06
3	ENSSSCG00000035733	PLXNB2	-1.15906	1.37e-05	0.000214319
3	ENSSSCG00000035736	0	1.21244	0.0171289	0.0286452
3	ENSSSCG00000035983	TPPP3	-2.32938	7.04e-07	3.12e-05
3	ENSSSCG00000036097	0	1.21533	1.96e-05	0.00027451
3	ENSSSCG00000036181	0	1.11203	9.25e-05	0.000770917
3	ENSSSCG00000036201	NPR3	-1.33045	0.000268049	0.00160881
3	ENSSSCG00000036214	0	-1.15141	7.26e-06	0.000138361
3	ENSSSCG00000036314	HHEX	-1.08693	4.05e-07	2.2e-05
3	ENSSSCG00000036709	OSCP1	-1.2136	0.0168855	0.028357
3	ENSSSCG00000036788	0	-1.17998	0.0144946	0.0255411
3	ENSSSCG00000036796	VWA7	1.1833	0.00125078	0.00459254
3	ENSSSCG00000036820	0	1.60154	3.01e-05	0.000365509
3	ENSSSCG00000036864	0	1.07611	0.000361155	0.00194961
3	ENSSSCG00000036865	0	-1.02792	0.00187828	0.00609056
3	ENSSSCG00000036878	0	-1.38831	0.00131943	0.00475559
3	ENSSSCG00000036884	0	1.11621	0.00829625	0.0172497
3	ENSSSCG00000037074	0	1.87752	0.000444284	0.00224624
3	ENSSSCG00000037099	ANKLE1	1.68781	0.000173011	0.00118044
3	ENSSSCG00000037132	POU2F2	-1.14492	0.000258833	0.00156738
3	ENSSSCG00000037267	MAX	1.10409	0.000147282	0.00104052
3	ENSSSCG00000037360	CST3	-1.23249	8.28e-06	0.000147596
3	ENSSSCG00000037413	KBTBD7	-1.5206	1.12e-06	3.96e-05
3	ENSSSCG00000037532	MNDA	1.0497	8.28e-06	0.000147596
3	ENSSSCG00000037565	0	1.27505	6.78e-07	3.11e-05
3	ENSSSCG00000037572	EPSTI1	1.26957	0.00010213	0.000820963
3	ENSSSCG00000037577	CHAC2	1.89541	5.27e-07	2.61e-05
3	ENSSSCG00000037649	0	1.11333	5.67e-05	0.000557286
3	ENSSSCG00000037792	COX7A1	1.69791	1.35e-06	4.31e-05
3	ENSSSCG00000037847	MOB2	1.21547	2.59e-05	0.00033369
3	ENSSSCG00000037892	YPEL4	2.73044	8.61e-08	8.41e-06
3	ENSSSCG00000037929	0	1.09746	1.15e-05	0.000189692
3	ENSSSCG00000037950	NIPAL1	1.00325	0.000127275	0.000951153
3	ENSSSCG00000038051	RF02216	1.24764	1.05e-07	9.27e-06
3	ENSSSCG00000038089	COL18A1	-1.17407	3.23e-05	0.000383714
3	ENSSSCG00000038104	0	-1.86858	4.82e-05	0.000498329
3	ENSSSCG00000038185	EREG	-1.69401	0.016568	0.0280036
3	ENSSSCG00000038285	KLHL36	1.27029	0.00139294	0.00490231
3	ENSSSCG00000038429	0	-1.04047	0.00144929	0.00504492
3	ENSSSCG00000038553	TSPO2	1.65232	0.000150434	0.00105654
3	ENSSSCG00000038774	MAPK13	-1.08635	0.00268171	0.00774543
3	ENSSSCG00000038804	HBQ1	1.30751	0.00336551	0.00902284
3	ENSSSCG00000038806	AXL	1.25716	0.000236002	0.00147166
3	ENSSSCG00000038844	SMIM5	1.1279	0.00390174	0.0100277
3	ENSSSCG00000038854	PSMF1	1.88026	1.78e-06	5.12e-05
3	ENSSSCG00000038859	INO80C	1.27505	0.00105555	0.00408551
3	ENSSSCG00000038938	FIS1	1.21908	0.000325818	0.00180782
3	ENSSSCG00000038948	ETS2	-1.10049	9.19e-05	0.000767394
3	ENSSSCG00000039041	ZNF467	-1.04191	0.000440342	0.00224226
3	ENSSSCG00000039307	H2AFJ	1.17508	5.79e-06	0.000118249
3	ENSSSCG00000039348	H1F0	2.37713	2.64e-08	3.71e-06
3	ENSSSCG00000039355	0	-1.52406	0.00118816	0.00441838
3	ENSSSCG00000039425	BPGM	1.63544	1.03e-05	0.000175229
3	ENSSSCG00000039573	SLPI	1.05764	0.0148474	0.025974
3	ENSSSCG00000039609	ANKRD33B	-1.16425	0.00174285	0.00579279
3	ENSSSCG00000039782	STOML2	1.15387	2.51e-07	1.65e-05
3	ENSSSCG00000039798	SLC11A1	-1.0373	0.00856534	0.0176277
3	ENSSSCG00000039950	RMI1	1.42149	9.7e-07	3.68e-05
3	ENSSSCG00000039998	CLIC2	1.94778	3.04e-06	7.55e-05
3	ENSSSCG00000040066	TRIM58	1.06673	0.00336818	0.00902493
3	ENSSSCG00000040305	STMP1	1.0927	0.00259666	0.00759667
3	ENSSSCG00000040377	FCER2	-1.17508	0.000116895	0.000895512
3	ENSSSCG00000040400	GPR19	1.71147	1.12e-06	3.96e-05
3	ENSSSCG00000040410	0	1.06312	0.0288175	0.0410942
3	ENSSSCG00000040421	HMG20B	1.18157	1.82e-05	0.00025829
3	ENSSSCG00000040465	KLRK1	1.3795	0.00201903	0.00639099
3	ENSSSCG00000040486	BIRC5	1.07192	3.71e-05	0.000415393
3	ENSSSCG00000040548	0	1.09212	6.68e-05	0.000613499
3	ENSSSCG00000040575	ISG15	2.50971	1.4e-06	4.38e-05
3	ENSSSCG00000040701	GYPC	1.51829	5e-05	0.000509248
3	ENSSSCG00000040815	DUSP5	-1.2159	0.000109105	0.000855465
3	ENSSSCG00000040826	0	-1.20754	0.0361116	0.0482448
3	ENSSSCG00000040845	AGPAT2	-1.40677	0.0134744	0.0241914
3	ENSSSCG00000040863	IPMK	-1.03037	0.0156601	0.0269909
3	ENSSSCG00000040923	HIST1H2BN	1.06341	0.000101529	0.000817949
3	ENSSSCG00000040967	NACC2	-1.65968	7.62e-08	7.59e-06
7	ENSSSCG00000000291	GPR84	1.16974	0.0032222	0.0242471
7	ENSSSCG00000000433	B4GALNT1	-1.36465	1.64e-06	0.000278374
7	ENSSSCG00000000642	0	1.57037	0.00471561	0.0306622
7	ENSSSCG00000000660	A2M	-1.71277	8.86e-06	0.000700126
7	ENSSSCG00000000774	USP18	1.23322	0.000144251	0.00355395
7	ENSSSCG00000001561	ETV7	1.43793	0.000752108	0.0101084
7	ENSSSCG00000001727	TNFRSF21	1.41875	1.25e-06	0.000247053
7	ENSSSCG00000001913	STOML1	1.06543	6.27e-05	0.00215455
7	ENSSSCG00000001978	GZMB	1.01118	0.00341625	0.025074
7	ENSSSCG00000002629	FBXO9	-1.19513	0.00372919	0.026616
7	ENSSSCG00000003222	SYT3	1.10828	0.00168821	0.0168674
7	ENSSSCG00000003231	NKG7	1.04783	0.00681809	0.0386131
7	ENSSSCG00000003483	0	1.10323	0.00585308	0.0350025
7	ENSSSCG00000003731	GAREM1	-1.00426	7.69e-06	0.000637913
7	ENSSSCG00000004314	PM20D2	-1.07567	4.93e-05	0.00199421
7	ENSSSCG00000005224	GLIS3	-1.64265	3.69e-05	0.00164734
7	ENSSSCG00000005463	SHOC1	-1.32858	0.00644818	0.0371381
7	ENSSSCG00000005484	ZNF618	1.20119	0.00103636	0.0125094
7	ENSSSCG00000005587	NEK6	1.06904	6.82e-06	0.000627795
7	ENSSSCG00000005617	STXBP1	1.14954	0.00551762	0.0335474
7	ENSSSCG00000005657	PKN3	1.77322	7.41e-06	0.000628594
7	ENSSSCG00000006398	SLAMF8	1.11318	0.00187514	0.0178637
7	ENSSSCG00000006458	FCRL4	-1.08447	3.37e-05	0.0015425
7	ENSSSCG00000006678	FCGR1A	1.20378	1.91e-05	0.00109122
7	ENSSSCG00000007007	IDO1	1.48295	0.00263309	0.0218281
7	ENSSSCG00000007146	SIGLEC1	1.99395	7.75e-05	0.0023725
7	ENSSSCG00000007371	HNF4A	1.24028	0.0090692	0.0462225
7	ENSSSCG00000007508	ZBP1	1.28587	6.05e-05	0.00214418
7	ENSSSCG00000007933	SEPT12	1.39321	0.00432967	0.0291055
7	ENSSSCG00000008103	MERTK	1.19599	0.000120234	0.00317761
7	ENSSSCG00000008196	FAM178B	1.01667	0.00848087	0.0444688
7	ENSSSCG00000008228	GNLY	1.59302	0.00237238	0.020595
7	ENSSSCG00000008261	HK2	1.01003	0.00135354	0.0147421
7	ENSSSCG00000008312	DYSF	1.47804	0.00524411	0.0325371
7	ENSSSCG00000008634	ATP6V1C2	-1.15041	0.000535356	0.00837008
7	ENSSSCG00000008647	CMPK2	1.06009	0.000124326	0.00324649
7	ENSSSCG00000008648	RSAD2	1.09731	0.00216777	0.0195072
7	ENSSSCG00000009469	ACOD1	1.21662	0.00372935	0.026616
7	ENSSSCG00000009720	DDX60	1.8931	5.27e-07	0.000149833
7	ENSSSCG00000009997	OSM	1.05129	0.000802282	0.0105439
7	ENSSSCG00000010271	PRF1	1.07495	0.00722767	0.0399543
7	ENSSSCG00000010272	ADAMTS14	1.92311	7.05e-05	0.00228612
7	ENSSSCG00000010454	IFIT5	1.06096	0.00629556	0.0366421
7	ENSSSCG00000010491	0	1.85733	3.17e-05	0.00148539
7	ENSSSCG00000011069	ARMC4	-1.33002	0.00968425	0.0480714
7	ENSSSCG00000011806	MASP1	2.13158	1.79e-05	0.00103587
7	ENSSSCG00000012076	MX2	1.38513	0.000285705	0.00552387
7	ENSSSCG00000012077	MX1	1.05966	0.00137309	0.0148021
7	ENSSSCG00000012257	MAOA	-1.18517	2.28e-05	0.00121246
7	ENSSSCG00000012277	TIMP1	1.03773	0.00490261	0.0314107
7	ENSSSCG00000012448	ITM2A	-1.04913	1.73e-06	0.000283232
7	ENSSSCG00000012551	RNF128	-3.26164	3.99e-08	4.36e-05
7	ENSSSCG00000013181	SERPING1	1.46304	0.000233065	0.0047588
7	ENSSSCG00000013787	ADGRE3	-1.31559	7.23e-06	0.000628594
7	ENSSSCG00000014156	ARRDC3	1.2159	5.91e-06	0.000576786
7	ENSSSCG00000014278	IL5	1.04567	7.26e-07	0.000176129
7	ENSSSCG00000014598	PPFIBP2	1.13122	5.79e-08	4.79e-05
7	ENSSSCG00000014798	ART5	1.39408	0.00155642	0.0161152
7	ENSSSCG00000015037	IL18	-2.13562	0.000315345	0.00577335
7	ENSSSCG00000015652	IL10	1.17349	0.00189061	0.017941
7	ENSSSCG00000015659	YOD1	-1.25673	8.34e-05	0.00249008
7	ENSSSCG00000016010	CERKL	-1.00412	4.75e-05	0.00197109
7	ENSSSCG00000016031	CALCRL	-1.07582	0.000101306	0.00286852
7	ENSSSCG00000016902	GZMA	2.11514	1.25e-05	0.000841307
7	ENSSSCG00000016903	GZMA	1.41341	0.000388968	0.00672667
7	ENSSSCG00000017036	CCNJL	-2.2848	0.00324589	0.0243256
7	ENSSSCG00000017262	SLC16A6	1.4023	1.36e-06	0.000247053
7	ENSSSCG00000017416	DHX58	1.284	6.78e-05	0.00222415
7	ENSSSCG00000017561	ABCC3	1.22744	0.000526964	0.00832259
7	ENSSSCG00000017700	CCL3L1	1.23336	0.0062245	0.0363611
7	ENSSSCG00000017754	0	1.33074	9.08e-05	0.00265582
7	ENSSSCG00000017886	FBXO39	1.71897	6.61e-07	0.000166744
7	ENSSSCG00000020967	0	1.06601	0.00208421	0.0189993
7	ENSSSCG00000021443	SGK1	-1.61192	1.1e-07	8.04e-05
7	ENSSSCG00000021588	DAPK2	1.02633	0.00664919	0.0379954
7	ENSSSCG00000022204	AGRN	1.13598	0.00376143	0.0266473
7	ENSSSCG00000022312	RHPN2	1.22744	0.000341661	0.00616899
7	ENSSSCG00000022448	CLNK	1.12833	0.000395279	0.00678212
7	ENSSSCG00000022630	FLYWCH2	1.19369	6.64e-05	0.00222415
7	ENSSSCG00000022675	NCR1	1.19181	0.00805725	0.0430333
7	ENSSSCG00000023710	REEP1	-1.07466	0.00591022	0.0352477
7	ENSSSCG00000023762	TRPM2	1.34589	0.00122309	0.0139174
7	ENSSSCG00000024537	CYP2C42	2.04401	1.63e-05	0.000981616
7	ENSSSCG00000024867	ISG20	1.02143	0.00950839	0.0475731
7	ENSSSCG00000026098	CMYA5	-1.5659	3.6e-06	0.000406539
7	ENSSSCG00000026217	0	1.0914	0.00860632	0.0449111
7	ENSSSCG00000026333	GTSF1	1.14045	0.00466734	0.0304298
7	ENSSSCG00000026383	NRP2	1.19917	0.000135789	0.00344961
7	ENSSSCG00000028004	RIN2	1.34589	7.48e-06	0.000628594
7	ENSSSCG00000028674	0	-1.18575	0.000130217	0.00336016
7	ENSSSCG00000028875	HAVCR2	1.32382	3.05e-05	0.00148213
7	ENSSSCG00000029901	UBE2O	-1.29871	0.000928211	0.0116995
7	ENSSSCG00000030110	0	1.1416	0.000802742	0.0105439
7	ENSSSCG00000030246	FCRLA	-1.211	1.43e-05	0.000905796
7	ENSSSCG00000030305	SLC15A2	-1.00671	4.58e-06	0.000464202
7	ENSSSCG00000030655	MAMDC2	-2.20761	1.14e-05	0.000809298
7	ENSSSCG00000031092	0	1.49434	4.03e-05	0.00177076
7	ENSSSCG00000032438	FFAR2	1.12444	0.00735001	0.0405505
7	ENSSSCG00000032698	TPPP	-1.53993	2.74e-06	0.000351294
7	ENSSSCG00000032781	SRSF12	-1.23091	2.04e-07	9.88e-05
7	ENSSSCG00000033179	0	-1.18993	2.2e-06	0.000322408
7	ENSSSCG00000033453	BST2	1.34546	1.11e-05	0.000801416
7	ENSSSCG00000033455	0	1.41846	2.74e-06	0.000351294
7	ENSSSCG00000033613	FOXS1	1.59663	9.59e-07	0.000216654
7	ENSSSCG00000034570	IFI6	1.85401	2.4e-05	0.00125736
7	ENSSSCG00000034660	CCR4	-1.21836	2.59e-08	3.39e-05
7	ENSSSCG00000034802	0	1.40403	7.33e-06	0.000628594
7	ENSSSCG00000035189	0	-2.20025	6.96e-05	0.00226903
7	ENSSSCG00000035297	ISG12(A)	3.14407	1.59e-08	3.39e-05
7	ENSSSCG00000035416	0	-1.21388	6.79e-05	0.00222415
7	ENSSSCG00000035420	HES4	1.22817	0.00299368	0.0237137
7	ENSSSCG00000035595	HMCN1	-1.84679	0.000312874	0.0057603
7	ENSSSCG00000035634	PLSCR1	1.00397	0.000499463	0.00802364
7	ENSSSCG00000035669	0	-1.08404	1.45e-05	0.000905796
7	ENSSSCG00000035983	TPPP3	-2.28768	1.84e-07	9.88e-05
7	ENSSSCG00000036796	VWA7	1.14665	0.00100271	0.0122384
7	ENSSSCG00000036820	0	1.31732	0.000188215	0.00409839
7	ENSSSCG00000037449	CSF1	1.1341	0.000229463	0.00472945
7	ENSSSCG00000037543	0	-1.19744	0.000150342	0.00363611
7	ENSSSCG00000037572	EPSTI1	1.04206	0.000601665	0.00892191
7	ENSSSCG00000037608	LRRC70	-1.25745	4.12e-06	0.000438409
7	ENSSSCG00000037626	0	1.13973	0.00769629	0.041758
7	ENSSSCG00000038429	0	-1.30174	6.76e-05	0.00222415
7	ENSSSCG00000038710	TMPRSS13	1.16137	2.24e-06	0.000322408
7	ENSSSCG00000038806	AXL	1.11607	0.000542274	0.00837008
7	ENSSSCG00000039348	H1F0	1.37705	0.000116039	0.00310925
7	ENSSSCG00000039416	CXCR4	-1.11592	0.000324065	0.00591648
7	ENSSSCG00000039573	SLPI	1.12025	0.0079858	0.0428453
7	ENSSSCG00000040377	FCER2	-1.16224	7.24e-05	0.00231229
7	ENSSSCG00000040706	DBN1	1.09818	0.00226856	0.0199849
7	ENSSSCG00000040815	DUSP5	-1.13857	0.000142398	0.00354262
14	ENSSSCG00000002768	CENPT	1.17594	0.000279513	0.00542358
14	ENSSSCG00000002792	HSF4	1.14362	4.43e-05	0.00177915
14	ENSSSCG00000002908	ZBTB32	1.11809	1.64e-08	1.3e-05
14	ENSSSCG00000003222	SYT3	1.05663	0.00100459	0.0121643
14	ENSSSCG00000003909	PIK3R3	-1.07091	1.16e-08	1.07e-05
14	ENSSSCG00000004193	ENPP1	-1.34979	0.000142587	0.00341402
14	ENSSSCG00000005463	SHOC1	-1.36263	0.00220556	0.0195999
14	ENSSSCG00000008159	IL1RL1	-1.1191	4.18e-07	0.0001061
14	ENSSSCG00000009331	MEDAG	1.36407	0.00352544	0.0258237
14	ENSSSCG00000009334	HSPH1	-1.35801	5.11e-10	1.22e-06
14	ENSSSCG00000009429	TNFSF11	-1.51093	3.02e-06	0.000313754
14	ENSSSCG00000010052	BCR	-1.01118	0.00220221	0.0195975
14	ENSSSCG00000010167	MAP10	1.02518	3.55e-07	0.0001061
14	ENSSSCG00000010272	ADAMTS14	1.48424	0.000566091	0.00861913
14	ENSSSCG00000012551	RNF128	-1.14925	0.00719905	0.0388749
14	ENSSSCG00000013772	ASF1B	1.0461	5.09e-05	0.00191262
14	ENSSSCG00000014798	ART5	1.01681	0.00861802	0.0435708
14	ENSSSCG00000015140	HSPA8	-1.07769	2.71e-09	4.29e-06
14	ENSSSCG00000015405	0	-1.45092	0.00219638	0.0195731
14	ENSSSCG00000015917	XIRP2	-1.30838	0.000383579	0.00659608
14	ENSSSCG00000016901	GZMK	1.07567	0.000188667	0.00421061
14	ENSSSCG00000017313	0	-1.13699	0.00153135	0.0158305
14	ENSSSCG00000021003	RF00017	1.65131	0.00514701	0.0320488
14	ENSSSCG00000023848	VXN	1.29395	6.58e-06	0.000515703
14	ENSSSCG00000024132	TMEM47	-1.04826	0.00744345	0.0397213
14	ENSSSCG00000024860	0	1.17911	9.52e-08	5.49e-05
14	ENSSSCG00000026217	0	1.00339	0.00718811	0.0388749
14	ENSSSCG00000026748	PLK1	1.06096	3.92e-05	0.00167103
14	ENSSSCG00000028875	HAVCR2	1.27635	1.05e-05	0.000666018
14	ENSSSCG00000029267	TIGIT	1.5861	2.6e-06	0.000295727
14	ENSSSCG00000031085	0	-1.06572	1.99e-05	0.00100048
14	ENSSSCG00000031150	0	-1.08361	2.1e-05	0.00101532
14	ENSSSCG00000031278	0	-1.02619	6.15e-06	0.000506656
14	ENSSSCG00000031377	RF00003	1.00368	0.00421767	0.0286828
14	ENSSSCG00000031640	0	-3.53359	0.00102946	0.012278
14	ENSSSCG00000033417	0	1.19441	0.00445252	0.0295903
14	ENSSSCG00000033455	0	1.17349	1.02e-05	0.000662528
14	ENSSSCG00000034213	ACER2	-1.09515	7.52e-06	0.000551833
14	ENSSSCG00000034223	0	1.00642	0.000101786	0.00278376
14	ENSSSCG00000034914	0	-1.12602	0.000236622	0.00475116
14	ENSSSCG00000036127	0	1.26438	0.00250829	0.0211919
14	ENSSSCG00000036983	0	1.36234	4.48e-05	0.00177915
14	ENSSSCG00000037565	0	1.02864	1.92e-06	0.000258682
14	ENSSSCG00000038068	0	1.08159	0.0032277	0.024468
14	ENSSSCG00000038643	KLF11	1.02835	1.47e-07	7.79e-05
14	ENSSSCG00000039111	0	1.5105	9.83e-07	0.000183526
14	ENSSSCG00000039162	0	-1.1494	1.9e-05	0.000981329
14	ENSSSCG00000039710	MYL2	-1.18171	0.00680827	0.0378392
14	ENSSSCG00000040381	0	1.43692	2.74e-06	0.00030556
21	ENSSSCG00000000896	NTN4	1.13367	3.03e-06	0.000780213
21	ENSSSCG00000002792	HSF4	1.0409	0.000183155	0.00906551
21	ENSSSCG00000002908	ZBTB32	1.23509	3.37e-09	2.69e-05
21	ENSSSCG00000003753	0	-1.02316	0.00149178	0.0295443
21	ENSSSCG00000004193	ENPP1	-1.43822	7.99e-05	0.00573966
21	ENSSSCG00000004314	PM20D2	-1.04624	2.01e-05	0.00280169
21	ENSSSCG00000008159	IL1RL1	-1.22802	1.14e-07	0.000263662
21	ENSSSCG00000009429	TNFSF11	-1.20335	7.64e-05	0.00563842
21	ENSSSCG00000016901	GZMK	1.36032	1.04e-05	0.00176985
21	ENSSSCG00000023848	VXN	1.44919	1.51e-06	0.000637232
21	ENSSSCG00000024860	0	1.0409	1.22e-06	0.000637232
21	ENSSSCG00000026210	0	1.05851	1.26e-08	5.02e-05
21	ENSSSCG00000027053	PACSIN1	1.17464	2.74e-06	0.000760073
21	ENSSSCG00000028924	AURKB	1.00743	0.000381226	0.0135657
21	ENSSSCG00000029267	TIGIT	1.6741	1.44e-06	0.000637232
21	ENSSSCG00000030775	0	1.02475	0.000945594	0.0226221
21	ENSSSCG00000031274	F12	1.14925	2.77e-06	0.000760073
21	ENSSSCG00000031278	0	-1.02604	7.36e-06	0.00139589
21	ENSSSCG00000033417	0	1.72532	0.000127997	0.00767049
21	ENSSSCG00000033574	CFAP54	1.02691	4.07e-06	0.000981958
21	ENSSSCG00000034213	ACER2	-1.02633	2.5e-05	0.00303999
21	ENSSSCG00000034250	0	-1.08548	4.93e-05	0.0045177
21	ENSSSCG00000034766	0	1.05793	7.04e-06	0.00136796
21	ENSSSCG00000034986	0	1.03124	0.000254138	0.0109519
21	ENSSSCG00000035443	0	1.17652	2.11e-05	0.00280169
21	ENSSSCG00000036127	0	1.65679	0.000171535	0.00865373
21	ENSSSCG00000036983	0	1.38629	4.54e-05	0.00436836
21	ENSSSCG00000037074	0	1.40071	0.00211597	0.0346328
21	ENSSSCG00000039111	0	1.47011	2.11e-06	0.000701231
21	ENSSSCG00000039162	0	-1.00801	0.000125124	0.00761337
21	ENSSSCG00000039348	H1F0	1.34113	4.9e-05	0.0045177
21	ENSSSCG00000039710	MYL2	-1.54224	0.000784857	0.0203118
21	ENSSSCG00000040057	EOMES	1.07106	0.000921817	0.0224016
21	ENSSSCG00000040381	0	1.64727	3.72e-07	0.000482763
28	ENSSSCG00000000640	0	1.41846	0.000493734	0.0104993
28	ENSSSCG00000000642	0	1.73801	0.000752809	0.0133116
28	ENSSSCG00000000896	NTN4	1.36811	1e-07	7.12e-05
28	ENSSSCG00000001736	CRISP2	1.5685	0.006176	0.0458491
28	ENSSSCG00000002792	HSF4	1.08058	9.79e-05	0.00388335
28	ENSSSCG00000002908	ZBTB32	1.12141	1.72e-08	3.19e-05
28	ENSSSCG00000004193	ENPP1	-1.6806	8.02e-06	0.000805341
28	ENSSSCG00000007757	TRIM72	-1.28299	0.00380976	0.0347955
28	ENSSSCG00000007973	IL9R	-1.16137	1.19e-05	0.00108746
28	ENSSSCG00000008159	IL1RL1	-1.19801	1.29e-07	7.17e-05
28	ENSSSCG00000009429	TNFSF11	-1.0663	0.000289677	0.00753268
28	ENSSSCG00000010167	MAP10	1.19426	1.31e-08	3.19e-05
28	ENSSSCG00000010272	ADAMTS14	1.17782	0.00547892	0.0426004
28	ENSSSCG00000011925	CD200R1	1.11434	1.83e-06	0.000339439
28	ENSSSCG00000012076	MX2	-1.0839	0.00123628	0.0177401
28	ENSSSCG00000014072	ENC1	-1.03932	0.0019977	0.0238643
28	ENSSSCG00000015444	LAMB1	-1.06197	0.00537385	0.0420148
28	ENSSSCG00000015638	RHEX	-1.03196	1.04e-07	7.12e-05
28	ENSSSCG00000016901	GZMK	1.31588	1.44e-05	0.00115314
28	ENSSSCG00000017428	JUP	-1.19167	0.000142712	0.0048472
28	ENSSSCG00000017517	TBX21	1.1103	0.00148789	0.0197083
28	ENSSSCG00000017788	TP53I13	1.05302	0.000150108	0.00495216
28	ENSSSCG00000017789	ABHD15	1.05966	0.000847912	0.0143063
28	ENSSSCG00000021084	S100A6	1.0927	7.49e-06	0.000801528
28	ENSSSCG00000023848	VXN	1.72388	7.2e-08	6.35e-05
28	ENSSSCG00000024024	CX3CR1	1.18792	0.00476927	0.0394869
28	ENSSSCG00000024236	MMP17	-1.35988	1.53e-05	0.00119232
28	ENSSSCG00000024860	0	1.17594	1.11e-07	7.12e-05
28	ENSSSCG00000025685	TP73	1.12285	0.00124757	0.0177985
28	ENSSSCG00000026217	0	1.35339	0.000539225	0.0110989
28	ENSSSCG00000026333	GTSF1	1.07149	0.00346165	0.0329814
28	ENSSSCG00000027053	PACSIN1	1.53387	1.98e-08	3.19e-05
28	ENSSSCG00000028460	S1PR5	1.11895	0.00454951	0.0387557
28	ENSSSCG00000029267	TIGIT	1.72344	6.94e-07	0.000188369
28	ENSSSCG00000030582	BATF	1.03037	3.26e-05	0.0020541
28	ENSSSCG00000031085	0	-1.07163	1.99e-05	0.00143445
28	ENSSSCG00000031150	0	-1.09183	1.94e-05	0.00142639
28	ENSSSCG00000031274	F12	1.28025	3.53e-07	0.000138538
28	ENSSSCG00000031278	0	-1.19037	5.75e-07	0.000184486
28	ENSSSCG00000032661	0	1.25832	0.00488518	0.0400108
28	ENSSSCG00000032749	PCDH18	-1.12328	0.000134115	0.00468739
28	ENSSSCG00000033417	0	1.30448	0.00225504	0.0258032
28	ENSSSCG00000033444	SPC24	1.02359	1.31e-05	0.00113459
28	ENSSSCG00000033550	0	1.11102	0.000141055	0.0048472
28	ENSSSCG00000033574	CFAP54	1.08548	1.3e-06	0.000296857
28	ENSSSCG00000034766	0	1.0875	3.79e-06	0.000487137
28	ENSSSCG00000034914	0	-1.51079	5.21e-06	0.000603437
28	ENSSSCG00000035171	0	-1.18662	5.05e-07	0.000178188
28	ENSSSCG00000035420	HES4	-1.11102	0.0031316	0.0311248
28	ENSSSCG00000035443	0	1.10914	4.22e-05	0.00240871
28	ENSSSCG00000035894	0	1.07755	0.00485185	0.0398767
28	ENSSSCG00000036127	0	1.30737	0.00208455	0.0245282
28	ENSSSCG00000036136	BHLHE40	1.0197	6.87e-05	0.00323819
28	ENSSSCG00000036796	VWA7	1.06875	0.000825776	0.0140481
28	ENSSSCG00000036983	0	1.24591	0.000151342	0.00496965
28	ENSSSCG00000037074	0	1.67252	0.000301562	0.00768602
28	ENSSSCG00000039111	0	1.30622	1.11e-05	0.00103087
28	ENSSSCG00000039348	H1F0	1.26986	0.000103452	0.0040164
28	ENSSSCG00000039710	MYL2	-1.34676	0.0025754	0.0279263
28	ENSSSCG00000040057	EOMES	1.07409	0.00079806	0.0136869
28	ENSSSCG00000040381	0	1.48828	1.69e-06	0.000332404
28	ENSSSCG00000040465	KLRK1	1.14637	0.00277593	0.0292888
28	ENSSSCG00000040826	0	-1.42351	0.00594681	0.0447219
