# Supplementary material for: Cell deconvolution-based integrated time-series network of whole blood transcriptome reveals systemic antiviral activities and cell-specific immunological changes against PRRSV infection
Source: Vet Res. 2025 Jan 22;56:19. doi: 10.1186/s13567-025-01451-w (PMC11755918; doi:10.1186/s13567-025-01451-w)
Supplement: Supplementary file 4 — Additional file 4. Raw enrichment scores in each cell type are estimated from cell deconvolution. [file 13567_2025_1451_MOESM4_ESM.xlsx]

## Sheet: Sheet1
Additional file 4. Raw enrichment scores in each cell type are estimated from cell deconvolution
ID	Dpi	Monocytes	Macrophages	Macrophages M1	Macrophages M2	Dendritic cells	Conventional DC	Plasmacytoid DC	Immature DC	Activated DC	Neutrophils	Eosinophils	Basophils	Mast cells	Megakaryocytes	CD4+ T-cells	CD4+ naive T-cells	CD4+ Tcm	CD4+ Tem	CD4+ memory T-cells	CD8+ T-cells	CD8+ naive T-cells	CD8+ Tcm	CD8+ Tem	Tregs	Th1 cells	Th2 cells	Tgd cells	NK cells	NKT	B-cells	naive B-cells	Memory B-cells	Class-switched memory B-cells	pro B-cells	Plasma cells	Hematopoietic stem cells	Common myeloid progenitor	Common lymphoid progenitor	Granulocyte-macrophage progenitor	Megakaryocyte-erythroid progenitor	Multipotent progenitors	Mesenchymal stem cells	Adipocytes	Preadipocytes	Fibroblasts	Endothelial cells	Microvascular endothelial cells	Lymphatic endothelial cells
WB59	0	714.043	281.643	573.481	362.721	560.297	801.305	250.885	336.749	582.833	848.373	329.139	416.569	148.217	527.574	421.476	504.231	426.666	340.223	363.253	477.756	149.742	476.386	799.912	448.5	346.056	317.222	140.083	896.226	928.289	584.316	781.584	761.227	611.545	442.575	216.066	425.035	351.427	126.75	210.108	102.809	297.292	317.724	334.157	294.541	124.138	536.992	355.385	785.323
WB59	3	220.698	116.03	247.132	266.318	737.54	643.419	263.622	635.96	501.167	54.2244	398.832	230.548	142.138	697.149	533.519	596.065	440.154	392.856	495.375	636.603	292.221	762.494	975.776	604.19	444.399	465.927	271.983	1013.44	516.43	541.2	561.628	599.224	481.973	331.833	296.76	435.172	601.52	430.682	256.248	259.751	257.043	350.11	191.789	305.795	149.323	347.896	224.27	618.826
WB59	7	792.301	331.299	645.834	381.461	745.172	658.717	415.577	563.575	551.698	598.171	368.37	331.429	184.069	283.12	384.888	465.616	284.76	286.408	347.744	407.773	159.571	496.101	625.002	310.049	334.526	386.656	172.604	820.289	574.652	651.86	689.151	779.056	529.679	385.364	364.229	476.247	769.705	409.613	314.921	323.691	219.343	279.919	445.031	261.837	126.741	322.772	175.438	329.962
WB59	14	344.226	205.108	354.969	267.029	1109.88	926.206	655.085	833.571	544.116	610.844	427.304	207.769	144.334	0	422.18	421.054	277.529	231.584	433.684	428.485	212.69	533.661	549.339	376.779	389.766	557.163	165.499	710.417	542.621	750.271	901.562	913.017	628.089	466.82	368.951	688.483	613.284	433.192	239.68	304.654	229.406	259.521	282.027	475.332	173.182	79.957	67.823	103.581
WB59	21	407.795	202.054	487.796	319.595	1106.95	865.7	340.038	833.84	217.604	620.351	681.754	251.359	111.21	313.64	280.632	404.202	268.346	237.05	254.853	476.411	157.806	363.973	632.325	235.521	457.226	463.865	173.124	755.7	881.752	622.435	767.633	786.528	615.486	442.887	144.862	426.991	488.761	132.93	208.204	607.812	239.349	250.613	765.566	381.162	142.327	431.957	314.084	743.908
WB59	28	318.929	118.792	332.106	268.549	1099.76	929.09	401.248	916.136	292.826	589.851	586.289	249.444	128.098	662.127	332.409	376.591	337.561	266.212	307.246	388.903	162.645	329.844	404.77	474.571	399.707	391.188	84.9774	536.636	803.41	729.93	901.484	920.62	726.954	568.693	167.473	514.627	529.15	178.708	233.316	341.921	223.915	268.293	570.396	390.717	119.231	476.408	313.146	726.497
WB71	0	1088.5	449.159	858.05	447.243	917.142	916.7	522.71	380.423	765.119	1086.74	568.201	358.399	107.114	1553.35	175.887	216	227.104	214.44	166.802	321.277	134.269	194.968	428.163	318.606	247.636	120.909	47.8515	756.239	702.932	549.546	709.499	784.612	502.202	332.942	222.49	792.089	458.349	157.92	272.169	288.296	365.353	317.703	256.405	372.817	145.287	1126.68	588.61	1286.97
WB71	14	1048.72	411.565	809.071	458.076	638.445	783.785	819.75	5.24179	586.317	1128.18	455.717	300.127	33.4998	652.253	133.16	243.482	136.397	158.676	170.298	348.06	223.438	345.727	584.189	142.738	459.026	512.863	160.723	765.318	620.068	517.981	663.213	772.519	500.986	372.137	401.929	136.841	332.685	311.337	188.918	409.087	228.561	285.985	568.32	425.122	125.878	558.238	378.923	698.977
WB71	21	580.264	371.758	657.821	359.649	1167.5	1077.88	820.945	421.22	396.229	726.514	316.02	200.223	88.1192	659.437	219.631	202.594	170.325	205.837	355.049	403.497	239.342	480.118	449.341	302.156	318.096	596.415	143.539	674.457	331.258	599.547	801.813	809.166	603.909	395.271	291.068	625.336	529.185	401.137	291.144	403.123	206.319	205.024	304.747	498.308	178.851	584.14	348.913	833.781
WB71	28	442.724	181.067	526.282	304.848	1244.94	1151.77	649.979	370.079	888.489	393.78	162.812	150.076	97.5985	702.531	319.687	220.331	206.902	173.183	480.414	529.809	295.063	649.449	693.225	335.986	400.451	669.09	240.636	906.237	321.135	659.423	922.268	865.307	688.026	500.118	185.177	759.241	504.572	437.74	285.375	496.622	212.797	214.454	409.593	514.913	230.65	413.818	202.016	555.214
WB73	0	559.512	225.338	332.249	341.181	859.719	699.495	502.729	512.536	291.757	873.951	595.794	267.015	54.0311	1473.5	310.28	220.055	168.826	142.543	287.006	243.811	160.457	250.352	73.9864	494.238	200.634	131.642	13.6868	418.673	414.501	573.974	774.312	716.977	479.136	359.341	231.192	703.122	425.663	297.241	181.473	450.932	225.499	288.311	652.349	438.986	128.622	675.72	189.581	892.74
WB73	3	219.814	207.55	160.879	198.741	362.412	77.4448	715.392	207.349	315.89	477.806	930.596	81.6369	89.1482	2051.73	265.122	256.376	98.1066	85.477	193.804	155.602	207.571	277.529	38.9002	535.03	169.972	152.562	63.986	156.391	166.361	304.991	344.718	438.904	150.207	232.668	534.094	804.187	562.904	439.752	220.777	640.75	677.64	210.414	558.516	510.031	133.512	651.645	296.477	959.555
WB73	7	713.489	366.152	591.276	404.03	309.343	90.1246	476.363	394.44	169.23	801.42	1072.08	339.065	114.811	2030.08	152.201	342.875	211.984	278.232	37.387	263.664	127.644	252.871	331.126	153.206	354.264	165.988	64.7613	330.149	827.773	374.009	330.291	507.119	222.893	176.083	250.79	275.793	361.032	27.8215	182.243	590.459	831.871	291.659	557.531	365.308	107.126	959.792	550.371	1002.77
WB73	14	464.853	207.187	432.205	231.213	977.143	806.518	676.409	563.043	478.798	512.665	495.269	219.464	140.492	1039.2	328.955	303.218	187.81	207.371	309.966	409.072	278.736	462.63	392.897	374.008	383.621	398.8	119.252	504.082	381.806	648.098	849.697	843.949	567.516	420.102	275.905	492.277	492.244	373.483	230.716	401.238	214.474	266.133	516.938	484.422	175.939	559.733	261.903	814.795
WB73	21	532.143	307.417	604.744	377.234	1018.14	865.043	763.621	544.12	672.848	879.055	528.816	240.048	121.359	695.372	290.548	309.766	185.502	196.737	244.417	403.79	95.7584	412.075	440.513	353.666	330.324	389.657	137.423	655.079	534.985	574.815	832.096	725.001	583.217	361.88	235.403	520.329	443.372	155.116	245.928	380.89	245.783	213.243	653.557	409.639	154.322	499.534	273.768	646.136
WB73	28	567.108	289.048	605.734	353.644	1089.04	981.857	598.406	387.006	434.747	693.375	452.139	279.723	54.8648	1377.87	214.427	149.357	154.351	163.521	255.083	354.831	208.3	351.791	438.556	364.179	406.749	317.302	111.282	696.246	365.526	594.222	846.952	811.701	562.979	418.572	148.125	525.81	437.242	291.819	269.431	460.189	313.167	190.944	490.751	493.378	200.103	804.923	354.522	1108.65
WB77	0	581.509	296.72	390.891	256.633	1071.24	830.517	868.344	377.663	234.369	846.926	370.467	147.138	10.4376	1504.65	332.854	205.211	172.509	151.878	457.442	255.317	264.906	330.412	209.165	618.27	197.339	596.167	112.114	485.636	155.703	516.322	749.622	718.805	438.951	367.799	257.812	912.888	270.778	715.118	352.529	508.191	132.881	124.484	285.606	493.488	223.039	465.395	132.45	720.534
WB77	7	847.173	415.018	587.542	333.86	1046.74	715.974	776.22	496.096	548.433	1007.24	627.97	157.671	67.2427	1834.94	168.945	175.855	68.8643	106.814	282.478	302.233	187.968	384.421	321.323	289.772	222.242	525.086	137.411	622.626	380.019	408.295	551.052	610.15	293.086	175.433	316.674	889.625	483.502	626.057	384.28	365.942	193.655	93.4943	472.802	414.089	168.583	737.646	281.5	910.872
WB77	14	688.765	346.672	510.654	206.06	1192.71	895.791	623.661	330.516	510.562	966.578	570.735	230.503	57.2316	1088.1	225.931	202.673	140.204	151.763	284.099	368.844	245.436	439.374	497.914	271.557	405.238	606.617	200.078	733.093	369.944	512.039	729.779	695.683	463.197	413.207	332.195	554.284	175.509	461.203	197.34	446.592	179.249	281.577	295.505	496.697	194.84	249.969	87.9833	514.115
WB77	21	303.269	256.547	419.709	251.531	1306.47	1091.91	793.022	493.909	710.507	625.55	328.144	96.6363	58.714	769.831	331.535	269.562	301.583	281.305	444.784	541.148	343.834	621.198	598.356	422.98	395.153	665.471	209.922	734.89	443.03	613.289	835.335	779.655	644.701	466.175	196.062	653.743	353.48	457.922	249.003	361.513	215.962	226.381	286.698	470.781	204.417	336.306	219.564	615.603
WB77	28	208.11	183.968	341.701	239.249	1175.75	931.337	743.739	355.695	623.799	312.563	295.843	87.1588	34.7852	921.78	319.253	276.517	251.942	251.666	455.67	641.558	398.254	721.094	990.91	278.21	595.605	943.26	378.432	1159.57	96.512	369.765	592.068	524.681	411.482	409.492	113.645	556.448	297.03	468.275	229.983	402.864	230.646	270.639	351.476	514.179	236.292	384.89	284.823	693.504
WB92	0	842.501	322.546	630.665	277.374	858.72	730.057	707.62	782.177	648.077	938.899	464.404	320.064	99.841	1135.68	361.668	428.176	262.215	178.182	299.428	118.104	52.4916	227.124	277.988	436.152	203.915	271.767	57.6102	649.512	478.272	549.741	686.149	755.915	503.575	375.001	349.762	663.9	685.471	317.452	355.119	223.607	191.103	878.187	38.0058	347.938	147.384	660.367	329.414	811.967
WB92	3	46.4232	131.293	190.377	180.85	278.038	206.047	579.347	445.04	665.144	130.78	508.379	237.974	58.0997	902.068	459.873	535.872	384.439	296.676	545.576	715.608	370.956	945.514	1209.17	539.453	620.225	1059.44	497.409	1414.84	181.552	63.4851	25.8384	0	96.1649	194.089	249.13	394.172	352.793	426.537	226.103	308.092	246.597	886.306	352.064	217.258	192.301	183.884	172.634	560.684
WB92	7	938.64	356.946	732.658	350.742	530.093	505.539	181.916	658.199	638.382	669.328	651.397	411.141	114.332	880.108	237.978	476.49	367.93	335.775	202.238	483.95	159.517	588.378	1024.04	212.512	439.753	321.176	264.036	1077.85	785.999	349.79	310.321	423.825	277.713	247.332	155.747	79.7215	410.669	89.5392	256.148	251.713	330.731	991.328	343.638	93.8244	108.895	763.863	547.728	1058.66
WB92	14	669.858	273.036	425.26	248.309	960.41	821.887	597.689	717.887	683.755	960.165	595.198	334.121	133.305	227.148	238.005	396.606	246.58	240.255	214.643	359.45	138.88	401.61	569.465	184.539	343.496	397.292	93.7589	703.337	854.171	769.544	936.101	961.312	694.334	478.34	287.026	226.808	532.143	128.933	212.007	230.239	230.425	1064.75	285.061	253.242	87.5651	178.608	154.797	314.863
WB92	21	1003.35	390.372	789.086	312.892	1313.72	1195.94	751.164	760.535	797.137	938.038	413.216	279.975	76.9229	459.848	217.716	243.518	162.416	176.87	284.663	100.796	96.2206	204.497	301.682	215.087	276.969	345.27	91.2427	662.14	399.965	654.426	897.395	942.09	577.027	438.164	377.85	668.791	661.531	427.862	334.052	337.351	197.75	1162.57	296.046	400.185	174.836	499.854	270.884	569.823
WB92	28	1446.32	697.659	1100.36	533.088	1316.96	1159.29	463.491	980.204	788.703	1666.36	1219.87	445.668	75.5297	599.208	1.11592	22.9189	188.346	188.596	149.495	14.6652	14.354	11.8209	206.986	467.482	87.546	130.432	49.2846	727.062	583.738	191.203	453.865	461.272	235.995	191.343	156.741	729.836	470.044	199.587	237.568	301.649	146.655	1270.13	465.721	170.983	138.042	596.12	298.603	481.811
WB95	0	606.958	263.321	331.345	333.585	911.057	900.522	363.612	707.155	749.03	830.276	410.282	319.608	148.575	616.329	360.695	364.882	319.519	242.97	387.512	271.975	109.956	270.703	423.789	596.71	235.501	302.294	101.541	633.535	615.754	654.011	836.572	786.077	660.347	418.015	257.084	861.248	396.251	252.416	274.801	342.809	191.767	1070.6	317.479	394.113	124.605	440.881	157.082	615.914
WB95	3	153.644	45.2717	38.0808	89.629	493.293	395.711	725.239	285.615	488.289	97.1255	664.547	143.749	107.527	1482.72	396.308	393.94	245.543	158.757	375.292	336.174	295.761	453.995	646.204	715.548	416.998	456.802	280.761	800.98	50.0431	505.518	589.771	651.173	523.093	442.294	460.442	864.297	493.716	533.941	300.365	661.635	312.269	1122.76	376.683	476.149	174.068	411.071	147.349	588.264
WB95	14	995.712	485.218	712.251	344.911	823.554	990.779	597.938	412.054	825.453	1226.25	703.264	363.22	87.5374	599.855	222.714	202.374	126.648	122.953	318.289	212.662	64.1839	280.316	321.198	450.419	211.174	480.481	151.118	778.181	458.698	485.048	705.661	682.162	479.744	317.084	308.433	742.402	559.375	432.122	312.627	524.385	174.116	1062.08	397.703	380.538	98.9042	385.405	81.9606	397.363
WB95	21	1047.15	487.948	814.46	438.355	1276.12	1244.52	618.898	775.314	799.067	1208.72	566.778	392.492	111.896	505.864	263.678	226.286	234.212	204.376	387.561	258.996	141.898	319.096	436.823	393.848	262.828	443.555	127.175	860.264	557.034	633.593	853.104	835.463	609.587	403.615	247.693	686.217	555.811	354.785	320.849	159.548	189.917	982.18	157.238	394.668	177.947	528.332	235.211	497.618
WB95	28	879.283	414.456	689.526	379.094	1184.38	1135.38	508.038	691.196	906.834	1119.29	409.714	328.739	73.6845	503.86	256.7	207.583	204.62	186.144	337.91	301.472	125.69	321.612	385.012	284.797	265.911	438.71	143.567	746.588	513.416	551.561	793.742	760.08	580.479	415.138	162.615	657.55	505.861	293.038	277.389	370.362	202.186	1079.95	389.595	359.576	160.359	362.079	96.6392	364.222
WB97	0	885.364	391.984	729.494	502.638	1001.96	917.705	670.349	729.231	542.599	804.537	581.418	247.877	98.1002	372.623	339.025	262.762	252.971	254.778	390.49	285.437	196.635	420.303	520.681	482.276	248.54	265.145	155.043	836.445	513.3	425.802	575.801	539.036	365.377	271.945	320.653	827.26	580.176	373.98	237.882	430.853	193.844	332.675	501.841	350.883	154.321	462.461	242.555	481.088
WB97	7	954.994	465.869	577.932	384.893	489.99	497.34	1105.85	148.572	318.01	816.365	428.969	221.721	85.6051	846.116	273.637	227.454	128.981	178.755	400.236	372.055	258.76	552.993	636.311	262.316	454.338	859.763	320.41	932.076	174.637	343.05	496.509	533.124	211.218	263.864	387.561	580.436	455.561	655.453	423.62	425.104	208.929	174.191	230.102	638.03	214.375	369.101	190.241	316.702
WB97	14	799.066	276.612	525.746	333.072	830.585	749.73	556.262	179.554	537.898	899.297	640.681	281.291	88.8306	1285.32	240.084	272.96	147.916	164.543	216.029	350.781	211.92	331.213	446.264	209.871	494.508	287.742	135.125	624.127	554.592	633.054	850.75	870.762	590.396	433.093	261.177	597.178	165.081	303.756	248.125	404.297	206.633	289.798	629.016	451.86	169.934	491.243	259.719	631.777
WB97	21	741.567	252.553	518.227	311.964	1017.32	905.876	774.005	280.643	729.357	720.032	470.012	259.85	83.4239	786.33	270.743	244.905	296.738	268.536	371.681	477.162	308.402	550.407	720.448	329.547	441.819	586.848	261.746	919.354	382.344	520.666	744.874	708.01	526.904	424.071	113.11	459.392	302.056	307.794	274.231	376.712	225.22	243.227	322.893	495.65	197.336	499.936	309.769	557.441
WB97	28	588.554	232.051	277.562	324.678	1068.33	792.228	623.703	290.021	616.051	789.912	423.565	227.837	76.9895	1072.04	323.387	294.317	241.178	215.629	409.692	536.921	299.06	645.149	897.088	447.238	420.33	590.315	317.679	1141.33	492.046	441.82	670.602	635.645	496.795	364.183	221.938	582.524	194.098	445.715	270.82	293.725	233.382	196.587	216.81	451.646	167.444	314.077	173.504	343.233
WB98	0	998.502	491.503	684.697	350.293	695.424	739.786	667.752	191.147	743.616	1168.28	463.546	300.336	69.9833	1756.37	257.562	203.376	101.156	129.725	228.45	183.806	70.4941	178.581	64.7889	569.571	41.5211	137.677	0	418.164	593.29	509.547	718.011	768.192	435.547	325.476	233.616	793.421	539.831	429.306	377.361	405.986	187.079	143.985	308.431	395.849	155.354	825.83	341.266	860.027
WB98	3	832.587	320.185	296.73	239.531	263.392	402.985	824.375	247.218	411.919	699.975	832.154	221.202	43.0168	1936	228.218	209.935	36.4041	38.2164	286.694	342.545	304.291	512.342	775.555	454.165	404.248	672.133	378.294	1068.81	183.176	54.872	159.931	277.151	26.0858	204.832	339.159	534.547	466.546	703.398	336.535	560.168	345.164	171.789	561.933	392.901	169.093	662.776	291.955	792.875
WB98	7	645.272	259.441	230.278	244.427	225.807	205.671	446.745	173.257	482.584	688.11	598.816	276.094	100.436	1648.7	292.834	383.521	147.755	200.779	257.316	565.55	283.432	672.102	882.753	316.981	435.776	447.48	320.574	1073.16	412.034	155.593	179.709	259.221	137.049	204.528	305.75	542.382	428.096	530.985	266.792	377.86	329.363	150.077	484.421	290.98	171.77	658.532	251.134	818.462
WB98	14	114.12	89.4857	167.792	261.335	603.022	407.856	391.452	229.406	354.51	295.212	416.939	228.507	93.6833	1391.64	355.736	444.786	277.305	287.831	223.216	596.615	301.362	572.851	672.817	333.532	465.114	373.987	160.095	680.611	617.23	661.417	772.2	827.262	695.297	488.602	329.34	636.887	292.257	279.606	130.232	525.896	353.025	356.829	780.921	510.816	174.052	542.504	298.79	780.13
WB98	21	658.146	259.561	298.961	235.035	885.552	704.332	610.306	253.037	515.573	658.243	475.306	262.28	63.5508	1347.15	349.387	298.003	211.772	194.261	395.103	450.205	325.015	590.954	740.179	536.084	430.678	685.195	298.443	981.304	221.043	310.146	549.773	535.008	459.203	359.104	270.682	454.614	339.949	530.363	258.199	502.774	185.182	235.225	472.857	499.713	208.621	540.466	249.883	661.912
WB98	28	554.595	205.109	352.859	236.327	829.003	822.476	619.386	242.313	657.594	541.376	264.37	213.044	76.7678	1430.9	338.477	284.091	204.422	211.461	403.204	535.784	409.722	633.793	849.645	396.172	493.101	664.942	325.857	1064.55	317.569	360.086	581.334	551.749	439.159	440.677	233.913	575.177	471.514	587.345	348.682	481.173	210.54	264.903	348.636	476.362	225.061	535.276	299.479	581.217
[truncated: 16 more columns]
