# Supplementary material for: Cell deconvolution-based integrated time-series network of whole blood transcriptome reveals systemic antiviral activities and cell-specific immunological changes against PRRSV infection
Source: Vet Res. 2025 Jan 22;56:19. doi: 10.1186/s13567-025-01451-w (PMC11755918; doi:10.1186/s13567-025-01451-w)
Supplement: Supplementary file 5 — Additional file 5. Significance levels in each cell type are estimated from cell deconvolution. [file 13567_2025_1451_MOESM5_ESM.xlsx]

## Sheet: Sheet1
Additional file 5. Significance levels in each cell type are estimated from cell deconvolution
ID	Dpi	Monocytes	Macrophages	Macrophages M1	Macrophages M2	Dendritic cells	Conventional DC	Plasmacytoid DC	Immature DC	Activated DC	Neutrophils	Eosinophils	Basophils	Mast cells	Megakaryocytes	CD4+ T-cells	CD4+ naive T-cells	CD4+ Tcm	CD4+ Tem	CD4+ memory T-cells	CD8+ T-cells	CD8+ naive T-cells	CD8+ Tcm	CD8+ Tem	Tregs	Th1 cells	Th2 cells	Tgd cells	NK cells	NKT	B-cells	naive B-cells	Memory B-cells	Class-switched memory B-cells	pro B-cells	Plasma cells	Hematopoietic stem cells	Common myeloid progenitor	Common lymphoid progenitor	Granulocyte-macrophage progenitor	Megakaryocyte-erythroid progenitor	Multipotent progenitors	Mesenchymal stem cells	Adipocytes	Preadipocytes	Fibroblasts	Endothelial cells	Microvascular endothelial cells	Lymphatic endothelial cells
WB59	0	0.137023	0.176063	0.00438	0.05586	0.411277	0	1	0.539253	0.44578	0	1	0.232407	0.323333	0.07757	0.42957	0.0753167	0.0192167	0.561027	0.70981	0.04658	1	1	0.16286	0.665467	0.4157	1	1	0.207137	0	0.00047	2e-05	0	0	1	1	0.2112	0.422687	0.63327	1	1	1	0.44361	0.556843	0.0630467	1	0	0	0
WB59	3	1	1	0.747643	0.190343	0.000306667	0	1	0	0.288007	1	0.380023	1	0.371093	0.00243333	0.12164	0.0400967	0.03278	0.463623	0.314737	0.00185	0.0655367	0.220317	0.0296233	0.321973	0.31227	0.873383	0.660413	0.06357	0.09768	0.000896667	0.00675	0	0	1	0.40783	0.18826	0.04775	0	1	1	1	0.118537	0.645277	0.0424233	1	0	0.0184333	0
WB59	7	0.06957	0.0828067	0.0002	0.05802	0.03049	0	1	0.0401233	0.586267	0.12491	0.49982	0.337073	0.176087	0.548137	0.29227	0.04826	0.258517	0.549087	0.545227	0.120973	0.553767	0.46185	0.305107	1	0.429823	0.8462	0.90246	0.138347	0.0838467	0	0.00201	0	0	1	0.167907	0.16902	0.00306	0.000156667	1	1	1	0.390063	0.00786667	0.0983833	1	0	0.13114	0.35248
WB59	14	1	0.842287	0.25565	0.49646	0	0	0.21937	0	0.419463	0.0327867	0.309177	1	0.939753	1	0.225983	0.07658	0.218097	1	0.324493	0.05699	0.0846033	0.282793	0.469547	0.808253	0.315947	0.50622	0.98792	0.272347	0.0937167	0	0	0	0	0.570303	0.487547	0.06575	0.0413367	0	1	1	1	0.45398	0.31632	0	1	1	1	1
WB59	21	1	1	0.0486267	0.374867	0	0	1	0	1	0.18686	0.02304	1	1	0.51667	0.64522	0.166807	1	1	0.95146	0.0177733	0.19215	1	0.298193	1	0.175947	0.865293	1	0.40135	0	0.00405333	0.00538333	0	0	1	1	0.213777	0.20146	0.832037	1	0.0727667	1	0.717543	0	0.00015	1	0	0	0
WB59	28	1	1	0.482143	0.52962	0	0	1	0	1	0.180113	0.08126	1	1	0.0133867	0.528677	0.254627	0.10349	1	0.776587	0.102107	0.02621	1	0.867453	0.283767	0.23626	0.98282	1	1	0	0	0.000156667	0	0	0.442027	1	0.160733	0.0913333	0.508217	1	1	1	0.60938	0.00291	0	1	0	0	0
WB71	0	0.02775	0.0484633	0	0.0197833	0.00783	0	1	1	0.100293	0	0.10602	0.470093	0.82192	0	1	0.972183	0.291037	0.71771	1	0.292887	0.20021	1	0.801113	0.65846	0.66508	1	1	0.436187	0.04072	0.02111	0.01224	0	0.00427667	1	1	0.0547867	0.284567	0.58735	1	1	0.926803	0.409613	1	0.031	1	0	0	0
WB71	14	0.00887333	0.0484633	0	0.00609333	0.299197	0	0.0457433	1	0.694897	0	0.240987	0.771957	1	0.00987333	1	0.990467	1	1	0.96933	0.178273	0.0165833	1	0.30807	1	0.215767	0.76581	1	0.160247	0.09083	0.00578	0.00385	0	0.00038	1	0.0314167	1	1	0.0796933	1	0.25223	1	0.421003	0	1.66667e-05	1	0	0	0
WB71	21	0.157903	0.05209	5e-05	0.1186	0	0	0.00491	0.17765	0.95179	0.000533333	0.618207	1	0.814577	0.0141567	0.567183	1	1	0.602957	0.425857	0.0263933	0.00956	0.22664	0.54347	1	0.54066	0.357937	0.91524	0.21129	0.418693	0	0	0	0	0.532747	1	0.107507	0.0822033	2.33333e-05	1	0.258983	1	0.769913	0.298673	0	1	0	0	0
WB71	28	0.263073	0.704953	0.00973333	0.351433	0	0	0.103293	0.63249	0	0.605707	1	1	1	0.00630333	0.477057	1	0.84844	1	0.24762	0.01341	0.00648667	0.179843	0.21871	0.912463	0.448223	0.369493	0.641833	0.0549567	0.397673	0	0	0	0	0.25797	1	0.0219	0.10329	0	1	0.11065	1	0.63337	0.00554667	0	0.297623	0	0.3561	0
WB73	0	0.54756	0.52478	0.7339	0.07647	0	0	1	0.244203	1	0	0.0491467	0.591647	1	0	0.43967	0.661713	1	1	0.590363	0.434007	0.108153	1	1	0.0950933	0.659433	1	1	1	0.210873	0.0298333	0.000786667	0	0.0327	1	1	0.0851133	0.613567	0.143933	1	0.478423	1	0.372053	0	0.0001	1	0	0.89101	0
WB73	3	1	0.448777	1	0.41915	1	1	1	1	1	1	0	1	1	0	0.410903	0.346657	1	1	0.686773	1	0.000626667	0.810417	1	0.0416567	0.737307	1	1	1	0.921293	1	1	1	1	1	0	0.08218	0.472937	0.0115033	1	1	0.0542433	0.52854	0.000506667	0	1	0	0.0351633	0
WB73	7	1	0.222753	0.0117367	0.00148667	1	1	1	1	1	0.0255633	0	1	1	0	1	0.162947	1	0.639253	1	1	0.0497667	1	1	1	0.441463	1	1	1	0.000423333	1	1	1	1	1	1	1	1	1	1	1	0.00108333	0.60635	0.58034	0.000523333	1	0	0	0
WB73	14	0.874727	0.482327	0.0255033	0.839497	0	0	0.277863	0.0332433	0.439067	0.169493	0.122383	1	0.686573	0	0.33727	0.320547	1	1	0.596197	0.0414533	0	0.333533	0.84491	0.54531	0.271453	0.82231	0.98573	0.856623	0.189017	0.00039	0	0	0	0.6813	1	0.17654	0.155917	0.0109867	1	1	1	0.342507	0	0	1	0	0.00415	0
WB73	21	1	0.160537	0.00504	0.07705	0	0	0.143377	0.144143	0.11637	0	0.1088	1	0.939753	0.00971667	0.488967	0.339937	1	1	0.80528	0.0483233	1	0.389673	0.60355	0.672363	0.398877	0.801513	0.948357	0.431317	0.103	0.00502	0	0	0	1	1	0.151453	0.18472	0.607353	1	0.59196	1	0.700227	0	0	1	0	0	0
WB73	28	0.280597	0.190013	0.003	0.126987	0	0	0.56408	0.522307	0.636687	0.01914	0.21046	0.42328	1	0	0.598553	1	1	1	0.756063	0.196437	0.00558667	0.894293	0.619293	0.572117	0.295253	1	1	0.287427	0.271677	0.00502	8.66667e-05	0	0.00016	0.656597	1	0.189953	0.259683	0.0927667	1	0.359027	0.81508	0.836657	0.000793333	0	0.53432	0	0	0
WB77	0	0.215933	0.167797	0.0831533	0.50266	0	0	0	0.51759	1	0	0.43935	1	1	0	0.204093	0.867353	1	1	0.135617	0.39951	0	0.804747	1	0.0318633	0.720647	0.269043	0.895393	0.710427	1	0.01607	0	0	0.0317	0.467413	1	0.00454667	1	0	1	0.114553	1	1	0.362393	0	0.306407	0	1	0
WB77	7	0.119527	0.0370033	0.00823667	0.2127	0	0.01263	0.181933	0.51759	0.487477	0	0.03643	1	1	0	0.62384	1	1	1	0.606787	0.346243	0.00599333	0.38326	0.956697	1	0.699643	0.373837	0.888317	0.456193	0.488577	0.48916	0.0635967	0.000176667	0.462657	1	0.111777	0.00626333	0.29304	0	1	1	1	1	0.00521667	0	1	0	0.0949967	0
WB77	14	0.202617	0.120467	0.0289533	1	0	0	0.601307	0.812587	0.389457	0	0.0675367	1	1	0	0.59339	1	1	1	0.650123	0.153337	0.00206667	0.463297	0.50034	1	0.294597	0.451447	0.86681	0.196207	0.31561	0.03391	0.0012	0	0.02908	0.60809	0.271057	0.146767	1	0	1	0.453023	1	0.253443	0.215397	0	0.412703	0.13288	1	0
WB77	21	1	0.316823	0.0608933	0.724357	0	0	0.0152333	0.15008	0.00691333	0.0414867	0.777163	1	1	1.66667e-05	0.47641	1	0.133733	0.552943	0.33477	0.00266667	0	0.175353	0.40199	0.68162	0.39355	0.369493	0.749787	0.271043	0.1911	0	0	0	0	0.324833	1	0.0571933	0.409983	0	1	0.210187	1	0.518703	0.132863	0	0.370663	0	0.180883	0
WB77	28	1	0.623527	0.169427	0.568397	0	0	0.0335867	0.428127	0.00261333	1	0.664233	1	1	0	0.444063	1	0.751067	0.77393	0.285133	0	0	0.260307	0.000196667	1	0.22722	0.209163	0.35884	0.000713333	1	0.0319267	0.00307	1.33333e-05	0.01179	0.26903	1	0.12635	1	0	1	0.19344	1	0.241223	0.00684	0	0.219153	0	0	0
WB92	0	0.0795833	0.242053	0.00438	0.510907	0	0	0.137367	0.000456667	0.286227	0	0.278233	0.379463	0.702087	0	0.253617	0.03817	0.15808	1	0.52627	1	1	1	1	0.376217	0.59893	0.929627	1	0.45524	0.155887	0.0221833	0.00243	0	0.000483333	1	1	0.16268	0.04694	0.0465233	1	1	1	0	1	0.74895	1	0	0	0
WB92	3	1	0.969813	0.85578	0.384923	1	1	0.460143	0.232957	0.00294	1	0.15165	1	0.747233	0	0.17433	0.11219	0.0666033	1	0.17059	0	0.0275967	0.08316	0	0.96484	0.237977	0.104987	0.204757	0	0.890703	1	1	1	1	1	1	0.513653	0.613567	0	1	1	0.985673	0	1	1	1	1	0.20386	0
WB92	7	0.0413367	0.170247	0.00011	0.0892833	0.81329	1	1	0.0244467	0.508837	0.08917	0.04849	0.395543	0.575437	0	0.653187	0.138187	0.08658	0.60079	1	0.0538333	1	0.671367	0.000426667	1	0.276687	1	0.826327	0.0412067	0.00442333	0.362473	1	0.0777933	0.466997	1	1	1	0.3956	0.86132	1	1	1	0	1	1	1	0	0	0
WB92	14	0.270573	0.988323	0.465873	0.74646	0	0	0.90196	0.000276667	0.241263	0	0.0799733	0.645337	0.970383	0.64375	0.656377	0.138827	1	1	1	0.18861	0.395493	0.7351	0.431473	1	0.326887	0.938167	1	0.433107	0	0	0	0	0	1	1	1	0.0972167	0.800417	1	1	1	0	1	1	1	1	0.1906	0.158257
WB92	21	0.01943	0.25028	0.0004	0.642547	0	0	0.07273	0.00512667	0.02434	0	0.376167	0.49482	0.946087	0.0965633	0.496563	0.381723	0.533057	0.63695	0.4931	1	0.64719	1	0.80938	1	0.471733	0.809527	1	0.19513	0.300027	0	0	0	0	0.62991	1	0.181423	0.0281367	0	1	1	1	0	1	1	1	1	0.00127	0
WB92	28	0.00536333	0.01738	0	0.00326667	0	0	1	0.00590667	0.818003	0	0	1	1	0.0350467	1	1	0.31373	1	0.875117	1	1	1	1	0.13622	0.88714	1	1	0.545787	0.156783	1	1	1	1	1	1	0.224647	1	0.678933	1	1	1	0	1	1	1	1	0	0.0131967
WB95	0	0.24552	0.634347	1	0.08473	0	0	1	0.00259667	0.0332867	0	0.4371	0.359183	0.409233	0.0200833	0.313033	0.246603	0.0807967	0.746843	0.419147	0.60114	0.597273	1	0.76241	0.0626733	0.515383	0.950617	1	0.479483	0.04572	0.00142	0	0	0	0.90403	1	0.0770067	0.21777	0.152487	1	1	1	0	1	0.499093	1	1	1	0
WB95	3	1	1	1	1	1	1	0.292277	0.8951	0.0865733	1	0.0129133	1	1	0	0.0888667	0.193827	0.620533	1	0.299443	0.490497	3.33333e-06	0.88707	0.23385	0.02491	0.274413	0.83699	0.481407	0.10507	1	0.07713	0.127987	0.0006	0	0.34594	0.100413	0.0778733	0.426293	0	1	0.123767	1	0	1	0.08157	1	1	1	0
WB95	14	0.0650767	0.03861	0.00397333	0.153917	0.0652967	0	1	1	0.04033	0	0.0118367	0.378243	1	0.0467	0.518713	0.972183	1	1	0.4872	1	1	0.86383	0.900887	0.199247	0.63228	0.469427	0.993403	0.122283	0.196023	0.341337	0.0152467	4.33333e-05	0.0207133	1	1	0.17632	0.14464	0	1	0.311073	1	0	1	1	1	1	1	0.112167
WB95	21	0.0442333	0.05702	0.00364333	0.05006	0	0	0.74757	0.0209533	0.159143	0	0.145883	0.28069	0.885697	0.0954967	0.485887	0.879663	0.13859	0.675793	0.362353	0.556217	0.264917	1	0.65194	0.47096	0.554103	0.603467	1	0.0934	0.136863	0.0107433	0.000156667	0	0	1	1	0.13954	0.119363	0.01076	1	1	1	0	1	1	1	0.426653	0.0750533	6.66667e-06
WB95	28	0.0729833	0.146233	0.0214133	0.112813	0	0	0.762183	0.0973567	0.00416	0	0.463653	0.340137	1	0.09817	0.52147	0.897407	0.2838	0.692	0.50116	0.371927	0.287187	0.880327	0.76139	1	0.517753	0.593753	0.951047	0.165273	0.144617	0.00948333	9e-05	0	0	0.69015	1	0.193417	0.0998367	0.0969567	1	1	1	0	1	1	1	1	1	0.185787
WB97	0	0.07396	0.0560133	0.00406333	0	0	0	0.445787	9.33333e-05	0.836607	0.025	0.0668767	1	1	0.353127	0.30558	0.70108	0.129827	0.487733	0.35482	0.46576	0.0358333	0.681797	0.501927	0.163767	0.579663	1	0.934817	0.10651	0.134847	0.105333	0.0089	0.000106667	0.0939233	1	0.221483	0.0114267	0.08699	0.02397	1	0.421517	1	0.222183	0.00865333	0.0248567	1	0	0.0525433	0.0769567
WB97	7	0.0132433	0.01161	0.00343333	0.0106767	0.886133	1	0	1	1	0.0197333	0.238493	1	0.939753	0	0.357067	1	1	1	0.257633	0.180873	0.0174	0.2771	0.238693	1	0.382553	0.17641	0.416123	0.0335367	1	0.14007	0.0154133	0	1	1	0	0.123203	0.21627	0	0.84951	0.191387	1	0.836657	0.55284	0	0.423803	0	0.06804	0.36437
WB97	14	0.11978	0.297997	0.0261633	0.20919	0.00398	0	1	1	0.441367	0.00617	0.02668	1	1	0	0.61277	0.668743	1	1	0.90397	0.244383	0.00279333	1	0.693837	1	0.123403	1	1	0.555623	0.0826967	0.00939	0.000333333	0	0	1	1	0.119973	1	0.129113	1	1	1	0.359907	0	0	1	0	0.00074	0
WB97	21	0.09185	0.43804	0.0229267	0.333633	0	0	0.106107	1	0.00609	0.0350767	0.174657	0.843143	0.93317	0.00123333	0.54665	1	0.111103	0.63225	0.50116	0.0256233	0.000296667	0.457483	0.187003	1	0.340737	0.57798	0.609137	0.0742567	0.282947	0.0101633	0.00108	0	0.000433333	0.498153	1	0.202333	1	0.0458767	1	0.38407	1	0.466543	0.0728733	0	0.38352	0	0	0
WB97	28	0.22184	0.48934	1	0.148137	0	0	0.378557	0.887843	0.0309467	0.00752333	0.293753	1	1	0	0.57805	1	1	1	0.531093	0.0266933	0.00982333	0.481377	0.0742733	0.513217	0.39719	0.586573	0.458993	0.0162867	0.145387	0.02534	0.00096	0	0	0.768827	1	0.10342	1	0	1	1	1	0.79507	0.467857	0	0.731907	0	0.249733	0.329493
WB98	0	0.0399	0.00946333	0	0.114447	0.299197	0.00657	0.24171	1	0.220227	0	0.236	0.52483	1	0	0.611117	1	1	1	0.76699	1	1	1	1	0.0370167	1	1	1	1	0.126907	0.0452667	0.000863333	0	0.0811333	1	1	0.0354867	0.118793	0	1	0.447377	1	1	0.730323	0.00154667	1	0	0	0
WB98	3	0.0922833	0.0945533	0.278673	0.4491	1	1	0.422137	1	0.902083	0.205443	0	1	1	0	0.463567	1	1	1	0.581797	1	0.000233333	0.799527	0.114193	0.665467	0.481977	0.391017	0.39918	0.0063	1	1	1	1	1	1	0.349077	0.185357	1	0	1	0.66345	0.63696	0.76581	0	0	1	0	0	0
WB98	7	0.150323	0.22681	0.661217	0.319313	1	1	1	1	0.41083	0.06014	0.0618833	1	1	0	0.555587	0.44005	1	1	0.865277	0.0176633	0.0143533	0.302213	0.0712533	1	0.38948	0.930973	0.39825	0.0270733	0.216777	1	1	1	1	1	0.0197367	0.15344	0.622227	0	1	1	0.741643	1	0	0.01463	0.48721	0	0.02009	0
WB98	14	1	1	1	0.21514	0.224037	0.0327533	1	0.68144	0.615263	1	0.2743	1	1	0	0.58324	0.106967	1	0.735107	1	0.00168667	0	0.419577	0.340417	1	0.164183	1	0.989017	0.51637	0.0287633	0	0.00203667	0	0	0.426553	1	0.0968267	1	0.22464	1	0.145843	0.935713	0.24088	0	0	1	0	0	0
WB98	21	0.142917	0.209827	0.41949	0.64496	0	0	0.485383	1	0.18686	0.125927	0.152993	0.48113	1	0	0.323157	0.7329	1	1	0.37489	0.0858767	0	0.4406	0.182423	0.232273	0.381897	0.425117	0.452317	0.0384667	0.743227	0.543417	0.0467867	0.00121	6.66667e-06	0.550127	0.48277	0.22285	1	0	1	0.216933	1	0.381143	0	0	0.24807	0	0.00016	0
WB98	28	0.133013	0.411273	0.11257	0.609517	0	0	0.158473	1	0.00462	0.173383	0.841533	0.786233	0.906347	0	0.468113	0.990467	1	1	0.466227	0.0262333	0	0.596777	0.117163	0.817273	0.3052	0.51344	0.390033	0.0207667	0.440537	0.03904	0.00474333	0	0	0.25885	1	0.12515	0.161357	0	1	0.16053	1	0.339497	0.0137167	0	0.351017	0	0	0
Yellow menas significant (< 0.2)
[truncated: 16 more columns]
