# Supplementary material for: Cell deconvolution-based integrated time-series network of whole blood transcriptome reveals systemic antiviral activities and cell-specific immunological changes against PRRSV infection
Source: Vet Res. 2025 Jan 22;56:19. doi: 10.1186/s13567-025-01451-w (PMC11755918; doi:10.1186/s13567-025-01451-w)
Supplement: Supplementary file 8 — Additional file 8. Detailed information of differentially expressed genes in each module. [file 13567_2025_1451_MOESM8_ESM.xlsx]

## Sheet: Sheet1
Additional file 8. Detailed information of differentially expressed genes in each module
Module	Gene name	Gene symbol	Human gene name	Human gene symbol
Blue	ENSSSCG00000000156	FBXO7	ENSG00000100225	FBXO7
Blue	ENSSSCG00000000289	NFE2	ENSG00000123405	NFE2
Blue	ENSSSCG00000000645	GABARAPL1	ENSG00000139112	GABARAPL1
Blue	ENSSSCG00000000650	CLEC1B	ENSG00000165682	CLEC1B
Blue	ENSSSCG00000001038	0	ENSG00000111843	TMEM14C
Blue	ENSSSCG00000001234	TRIM10	ENSG00000204613	TRIM10
Blue	ENSSSCG00000001691	RSPH9	ENSG00000172426	RSPH9
Blue	ENSSSCG00000001735	RHAG	ENSG00000112077	RHAG
Blue	ENSSSCG00000001907	UBL7	ENSG00000138629	UBL7
Blue	ENSSSCG00000002002	IRF9	ENSG00000213928	IRF9
Blue	ENSSSCG00000002013	DHRS4	ENSG00000187630	DHRS4L2
Blue	ENSSSCG00000002316	COX16	ENSG00000133983	COX16
Blue	ENSSSCG00000002655	MAP1LC3B	ENSG00000140941	MAP1LC3B
Blue	ENSSSCG00000003217	JOSD2	ENSG00000161677	JOSD2
Blue	ENSSSCG00000003302	TMEM86B	ENSG00000180089	TMEM86B
Blue	ENSSSCG00000003922	UROD	ENSG00000126088	UROD
Blue	ENSSSCG00000003943	MED8	ENSG00000159479	MED8
Blue	ENSSSCG00000004146	REPS1	ENSG00000135597	REPS1
Blue	ENSSSCG00000004148	CCDC28A	ENSG00000024862	CCDC28A
Blue	ENSSSCG00000004195	ARG1	ENSG00000118520	ARG1
Blue	ENSSSCG00000004714	EPB42	ENSG00000166947	EPB42
Blue	ENSSSCG00000004875	CYB5A	ENSG00000166347	CYB5A
Blue	ENSSSCG00000005301	FAM214B	ENSG00000005238	FAM214B
Blue	ENSSSCG00000005371	HEMGN	ENSG00000136929	HEMGN
Blue	ENSSSCG00000005656	0	0	0
Blue	ENSSSCG00000005657	PKN3	ENSG00000160447	PKN3
Blue	ENSSSCG00000006140	CA2	ENSG00000104267	CA2
Blue	ENSSSCG00000006308	CREG1	ENSG00000143162	CREG1
Blue	ENSSSCG00000006347	DUSP12	ENSG00000081721	DUSP12
Blue	ENSSSCG00000007140	SMOX	ENSG00000088826	SMOX
Blue	ENSSSCG00000007423	UBE2C	ENSG00000175063	UBE2C
Blue	ENSSSCG00000007428	ZSWIM1	ENSG00000168612	ZSWIM1
Blue	ENSSSCG00000007504	RBM38	ENSG00000132819	RBM38
Blue	ENSSSCG00000007975	HBZ	ENSG00000130656	HBZ
Blue	ENSSSCG00000007977	HBM	ENSG00000206177	HBM
Blue	ENSSSCG00000007986	NME4	ENSG00000103202	NME4
Blue	ENSSSCG00000008012	HAGH	ENSG00000063854	HAGH
Blue	ENSSSCG00000008196	FAM178B	ENSG00000168754	FAM178B
Blue	ENSSSCG00000008529	YPEL5	ENSG00000119801	YPEL5
Blue	ENSSSCG00000009046	0	ENSG00000197465	GYPE
Blue	ENSSSCG00000009069	C4orf33	ENSG00000151470	C4orf33
Blue	ENSSSCG00000009216	SPP1	ENSG00000118785	SPP1
Blue	ENSSSCG00000009434	RGCC	ENSG00000102760	RGCC
Blue	ENSSSCG00000009613	DMTN	ENSG00000158856	DMTN
Blue	ENSSSCG00000010340	PRXL2A	ENSG00000122378	PRXL2A
Blue	ENSSSCG00000010345	GHITM	ENSG00000165678	GHITM
Blue	ENSSSCG00000010399	NCOA4	ENSG00000266412	NCOA4
Blue	ENSSSCG00000010452	IFIT1	ENSG00000119917	IFIT3
Blue	ENSSSCG00000010742	UROS	ENSG00000188690	UROS
Blue	ENSSSCG00000010931	0	ENSG00000159346	ADIPOR1
Blue	ENSSSCG00000010954	0	0	0
Blue	ENSSSCG00000010997	SPINK4	ENSG00000122711	SPINK4
Blue	ENSSSCG00000011893	COX17	ENSG00000138495	COX17
Blue	ENSSSCG00000012071	0	0	0
Blue	ENSSSCG00000012569	ATG4A	ENSG00000101844	ATG4A
Blue	ENSSSCG00000012934	CCS	ENSG00000173992	CCS
Blue	ENSSSCG00000013074	RAB3IL1	ENSG00000167994	RAB3IL1
Blue	ENSSSCG00000013501	CREB3L3	ENSG00000060566	CREB3L3
Blue	ENSSSCG00000013654	0	ENSG00000105371	ICAM4
Blue	ENSSSCG00000013730	KLF1	ENSG00000105610	KLF1
Blue	ENSSSCG00000013736	PRDX2	0	0
Blue	ENSSSCG00000013746	CALR	ENSG00000179218	CALR
Blue	ENSSSCG00000013747	RAD23A	ENSG00000179262	RAD23A
Blue	ENSSSCG00000013848	RAB8A	ENSG00000167461	RAB8A
Blue	ENSSSCG00000014249	MARCH3	ENSG00000173926	MARCH3
Blue	ENSSSCG00000014798	ART5	ENSG00000167311	ART5
Blue	ENSSSCG00000014871	TSKU	ENSG00000182704	TSKU
Blue	ENSSSCG00000015102	CCDC84	ENSG00000186166	CCDC84
Blue	ENSSSCG00000015108	HMBS	ENSG00000256269	HMBS
Blue	ENSSSCG00000015287	TMCC2	ENSG00000133069	TMCC2
Blue	ENSSSCG00000015315	RBM48	ENSG00000127993	RBM48
Blue	ENSSSCG00000015649	DYRK3	ENSG00000143479	DYRK3
Blue	ENSSSCG00000016104	TRAK2	ENSG00000115993	TRAK2
Blue	ENSSSCG00000016205	NHEJ1	ENSG00000187736	NHEJ1
Blue	ENSSSCG00000016217	DNAJB2	ENSG00000135924	DNAJB2
Blue	ENSSSCG00000016260	SLC16A14	ENSG00000163053	SLC16A14
Blue	ENSSSCG00000016472	KEL	ENSG00000197993	KEL
Blue	ENSSSCG00000016676	INMT	ENSG00000241644	INMT
Blue	ENSSSCG00000016692	TAX1BP1	ENSG00000106052	TAX1BP1
Blue	ENSSSCG00000017358	SLC4A1	ENSG00000004939	SLC4A1
Blue	ENSSSCG00000017359	RUNDC3A	ENSG00000108309	RUNDC3A
Blue	ENSSSCG00000017988	CCDC42	ENSG00000161973	CCDC42
Blue	ENSSSCG00000018033	UBB	ENSG00000170315	UBB
Blue	ENSSSCG00000020736	ADD2	ENSG00000075340	ADD2
Blue	ENSSSCG00000020872	0	ENSG00000162366	PDZK1IP1
Blue	ENSSSCG00000021003	RF00017	ENSG00000243227	RN7SL55P
Blue	ENSSSCG00000021067	BLVRB	ENSG00000090013	BLVRB
Blue	ENSSSCG00000021161	0	ENSG00000123975	CKS2
Blue	ENSSSCG00000021232	SYNC	ENSG00000162520	SYNC
Blue	ENSSSCG00000021397	PODXL2	ENSG00000114631	PODXL2
Blue	ENSSSCG00000021451	CGRRF1	ENSG00000100532	CGRRF1
Blue	ENSSSCG00000021745	ERMAP	ENSG00000164010	ERMAP
Blue	ENSSSCG00000022128	0	0	0
Blue	ENSSSCG00000022351	GSTO1	ENSG00000148834	GSTO1
Blue	ENSSSCG00000023048	RF00017	ENSG00000263426	RN7SL471P
Blue	ENSSSCG00000023298	SRXN1	ENSG00000271303	SRXN1
Blue	ENSSSCG00000023312	PIN4	ENSG00000102309	PIN4
Blue	ENSSSCG00000023585	SERINC2	ENSG00000168528	SERINC2
Blue	ENSSSCG00000023603	UBALD1	ENSG00000153443	UBALD1
Blue	ENSSSCG00000023728	TECTA	ENSG00000109927	TECTA
Blue	ENSSSCG00000023749	MIOX	ENSG00000100253	MIOX
Blue	ENSSSCG00000023760	CLEC14A	ENSG00000176435	CLEC14A
Blue	ENSSSCG00000023791	TMEM229B	ENSG00000198133	TMEM229B
Blue	ENSSSCG00000023935	GMPPA	ENSG00000144591	GMPPA
Blue	ENSSSCG00000024058	SLC5A2	ENSG00000140675	SLC5A2
Blue	ENSSSCG00000024279	ZMAT5	ENSG00000100319	ZMAT5
Blue	ENSSSCG00000024347	CRISP3	ENSG00000096006	CRISP3
Blue	ENSSSCG00000024408	CCR3	ENSG00000183625	CCR3
Blue	ENSSSCG00000024550	UQCR10	ENSG00000184076	UQCR10
Blue	ENSSSCG00000025126	LGI4	ENSG00000153902	LGI4
Blue	ENSSSCG00000025414	PYY	ENSG00000131096	PYY
Blue	ENSSSCG00000025631	0	ENSG00000242950	ERVW-1
Blue	ENSSSCG00000025681	0	ENSG00000141179	PCTP
Blue	ENSSSCG00000025981	SLC38A5	ENSG00000017483	SLC38A5
Blue	ENSSSCG00000026701	0	ENSG00000173868	PHOSPHO1
Blue	ENSSSCG00000026710	CARHSP1	ENSG00000153048	CARHSP1
Blue	ENSSSCG00000026791	RHCE	ENSG00000188672	RHCE
Blue	ENSSSCG00000026850	SNCG	ENSG00000173267	SNCG
Blue	ENSSSCG00000027237	GATA1	ENSG00000102145	GATA1
Blue	ENSSSCG00000027389	HERPUD2	ENSG00000122557	HERPUD2
Blue	ENSSSCG00000027516	CIR1	ENSG00000138433	CIR1
Blue	ENSSSCG00000027711	SS18L2	ENSG00000008324	SS18L2
Blue	ENSSSCG00000028201	CWF19L2	ENSG00000152404	CWF19L2
Blue	ENSSSCG00000028762	VPS37C	ENSG00000167987	VPS37C
Blue	ENSSSCG00000029521	CD82	ENSG00000085117	CD82
Blue	ENSSSCG00000029608	SEC62	ENSG00000008952	SEC62
Blue	ENSSSCG00000029708	SLC25A38	ENSG00000144659	SLC25A38
Blue	ENSSSCG00000029938	0	0	0
Blue	ENSSSCG00000030149	CAPNS1	ENSG00000126247	CAPNS1
Blue	ENSSSCG00000031072	ZNF514	ENSG00000144026	ZNF514
Blue	ENSSSCG00000031073	BABAM1	ENSG00000105393	BABAM1
Blue	ENSSSCG00000031114	SLFN14	ENSG00000236320	SLFN14
Blue	ENSSSCG00000031163	0	ENSG00000214872	SMTNL1
Blue	ENSSSCG00000031388	SIAH2	ENSG00000181788	SIAH2
Blue	ENSSSCG00000031706	0	0	0
Blue	ENSSSCG00000031791	ARF4	ENSG00000168374	ARF4
Blue	ENSSSCG00000032067	0	0	0
Blue	ENSSSCG00000032709	ARL4A	ENSG00000122644	ARL4A
Blue	ENSSSCG00000032710	E2F2	ENSG00000007968	E2F2
Blue	ENSSSCG00000032787	ALAD	ENSG00000148218	ALAD
Blue	ENSSSCG00000033162	UBAC1	ENSG00000130560	UBAC1
Blue	ENSSSCG00000033350	0	ENSG00000114200	BCHE
Blue	ENSSSCG00000033550	0	0	0
Blue	ENSSSCG00000033627	YIPF3	ENSG00000137207	YIPF3
Blue	ENSSSCG00000033762	NATD1	ENSG00000274180	NATD1
Blue	ENSSSCG00000033843	ETFRF1	ENSG00000205707	ETFRF1
Blue	ENSSSCG00000033982	ZNHIT1	ENSG00000106400	ZNHIT1
Blue	ENSSSCG00000034230	RBX1	ENSG00000100387	RBX1
Blue	ENSSSCG00000034499	TMEM225B	ENSG00000244219	TMEM225B
Blue	ENSSSCG00000034733	CMAS	ENSG00000111726	CMAS
Blue	ENSSSCG00000034771	CCNDBP1	ENSG00000166946	CCNDBP1
Blue	ENSSSCG00000034810	PEF1	ENSG00000162517	PEF1
Blue	ENSSSCG00000035059	MCM10	ENSG00000065328	MCM10
Blue	ENSSSCG00000035357	BCL2L1	ENSG00000171552	BCL2L1
Blue	ENSSSCG00000035430	YPEL3	ENSG00000090238	YPEL3
Blue	ENSSSCG00000035615	GSTK1	ENSG00000197448	GSTK1
Blue	ENSSSCG00000035666	C20orf27	ENSG00000101220	C20orf27
Blue	ENSSSCG00000035736	0	ENSG00000106178	CCL24
Blue	ENSSSCG00000036820	0	0	0
Blue	ENSSSCG00000037099	ANKLE1	ENSG00000160117	ANKLE1
Blue	ENSSSCG00000037267	MAX	ENSG00000125952	MAX
Blue	ENSSSCG00000037577	CHAC2	ENSG00000143942	CHAC2
Blue	ENSSSCG00000037649	0	ENSG00000174844	DNAH12
Blue	ENSSSCG00000037792	COX7A1	ENSG00000161281	COX7A1
Blue	ENSSSCG00000037847	MOB2	ENSG00000182208	MOB2
Blue	ENSSSCG00000037892	YPEL4	ENSG00000166793	YPEL4
Blue	ENSSSCG00000038285	KLHL36	ENSG00000135686	KLHL36
Blue	ENSSSCG00000038553	TSPO2	ENSG00000112212	TSPO2
Blue	ENSSSCG00000038804	HBQ1	ENSG00000086506	HBQ1
Blue	ENSSSCG00000038844	SMIM5	ENSG00000204323	SMIM5
Blue	ENSSSCG00000038854	PSMF1	ENSG00000125818	PSMF1
Blue	ENSSSCG00000038859	INO80C	ENSG00000153391	INO80C
Blue	ENSSSCG00000038938	FIS1	ENSG00000214253	FIS1
Blue	ENSSSCG00000039307	H2AFJ	ENSG00000246705	H2AFJ
Blue	ENSSSCG00000039425	BPGM	ENSG00000172331	BPGM
Blue	ENSSSCG00000039573	SLPI	ENSG00000124107	SLPI
Blue	ENSSSCG00000039782	STOML2	ENSG00000165283	STOML2
Blue	ENSSSCG00000039998	CLIC2	ENSG00000155962	CLIC2
Blue	ENSSSCG00000040066	TRIM58	ENSG00000162722	TRIM58
Blue	ENSSSCG00000040305	0	ENSG00000243317	STMP1
Blue	ENSSSCG00000040400	GPR19	ENSG00000183150	GPR19
Blue	ENSSSCG00000040421	HMG20B	ENSG00000064961	HMG20B
Blue	ENSSSCG00000040486	BIRC5	ENSG00000089685	BIRC5
Blue	ENSSSCG00000040701	GYPC	ENSG00000136732	GYPC
Blue	ENSSSCG00000002629	FBXO9	ENSG00000112146	FBXO9
Blue	ENSSSCG00000014851	SLCO2B1	ENSG00000137491	SLCO2B1
Blue	ENSSSCG00000015659	YOD1	ENSG00000180667	YOD1
Blue	ENSSSCG00000017082	SPARC	ENSG00000113140	SPARC
Blue	ENSSSCG00000023710	REEP1	ENSG00000068615	REEP1
Blue	ENSSSCG00000029901	UBE2O	ENSG00000175931	UBE2O
Blue	ENSSSCG00000035169	RF01977	ENSG00000274864	RF01977
Blue	ENSSSCG00000035226	0	0	0
Blue	ENSSSCG00000015405	0	ENSG00000135218	CD36
Blue	ENSSSCG00000015917	XIRP2	ENSG00000163092	XIRP2
Blue	ENSSSCG00000034213	ACER2	ENSG00000177076	ACER2
Blue	ENSSSCG00000038068	0	ENSG00000242950	ERVW-1
Blue	ENSSSCG00000003753	0	ENSG00000162366	PDZK1IP1
Brown	ENSSSCG00000000139	IFT27	ENSG00000100360	IFT27
Brown	ENSSSCG00000000728	PARP11	ENSG00000111224	PARP11
Brown	ENSSSCG00000000774	USP18	ENSG00000184979	USP18
Brown	ENSSSCG00000001394	0	ENSG00000204516	MICB
Brown	ENSSSCG00000001561	ETV7	ENSG00000010030	ETV7
Brown	ENSSSCG00000001579	CMTR1	ENSG00000137200	CMTR1
Brown	ENSSSCG00000001736	CRISP2	ENSG00000124490	CRISP2
Brown	ENSSSCG00000001913	STOML1	ENSG00000067221	STOML1
Brown	ENSSSCG00000004830	ATP10A	ENSG00000206190	ATP10A
Brown	ENSSSCG00000005229	VLDLR	ENSG00000147852	VLDLR
Brown	ENSSSCG00000006678	FCGR1A	ENSG00000198019	FCGR1B
Brown	ENSSSCG00000007146	SIGLEC1	ENSG00000088827	SIGLEC1
Brown	ENSSSCG00000007508	ZBP1	ENSG00000124256	ZBP1
Brown	ENSSSCG00000008312	DYSF	ENSG00000135636	DYSF
Brown	ENSSSCG00000008647	CMPK2	ENSG00000134326	CMPK2
Brown	ENSSSCG00000008648	RSAD2	ENSG00000134321	RSAD2
Brown	ENSSSCG00000009240	PLAC8	ENSG00000145287	PLAC8
Brown	ENSSSCG00000009720	DDX60	ENSG00000137628	DDX60
Brown	ENSSSCG00000009997	OSM	ENSG00000099985	OSM
Brown	ENSSSCG00000010454	IFIT5	ENSG00000152778	IFIT5
Brown	ENSSSCG00000010491	0	0	0
Brown	ENSSSCG00000011145	ASB13	ENSG00000196372	ASB13
Brown	ENSSSCG00000011357	SHISA5	ENSG00000164054	SHISA5
Brown	ENSSSCG00000011806	MASP1	ENSG00000127241	MASP1
Brown	ENSSSCG00000012076	MX2	ENSG00000183486	MX2
Brown	ENSSSCG00000012077	MX1	ENSG00000157601	MX1
Brown	ENSSSCG00000012378	PDZD11	ENSG00000120509	PDZD11
Brown	ENSSSCG00000014156	ARRDC3	ENSG00000113369	ARRDC3
Brown	ENSSSCG00000014278	IL5	ENSG00000113525	IL5
Brown	ENSSSCG00000015525	TOR3A	ENSG00000186283	TOR3A
Brown	ENSSSCG00000015897	IFIH1	ENSG00000115267	IFIH1
Brown	ENSSSCG00000016053	0	ENSG00000189362	NEMP2
Brown	ENSSSCG00000016263	0	ENSG00000067066	SP100
Brown	ENSSSCG00000016902	GZMA	0	0
Brown	ENSSSCG00000017416	DHX58	ENSG00000108771	DHX58
Brown	ENSSSCG00000017754	0	ENSG00000170298	LGALS9B
Brown	ENSSSCG00000017886	FBXO39	ENSG00000177294	FBXO39
Brown	ENSSSCG00000020906	TNFSF10	ENSG00000121858	TNFSF10
Brown	ENSSSCG00000021383	CGAS	ENSG00000164430	CGAS
Brown	ENSSSCG00000022204	AGRN	ENSG00000188157	AGRN
Brown	ENSSSCG00000022312	RHPN2	ENSG00000131941	RHPN2
Brown	ENSSSCG00000022448	CLNK	ENSG00000109684	CLNK
Brown	ENSSSCG00000023033	PARP3	ENSG00000041880	PARP3
Brown	ENSSSCG00000023557	CCRL2	ENSG00000121797	CCRL2
Brown	ENSSSCG00000023785	TMEM156	ENSG00000121895	TMEM156
Brown	ENSSSCG00000023807	ACO1	ENSG00000122729	ACO1
Brown	ENSSSCG00000024537	CYP2C42	0	0
Brown	ENSSSCG00000024867	ISG20	ENSG00000172183	ISG20
Brown	ENSSSCG00000026383	NRP2	ENSG00000118257	NRP2
Brown	ENSSSCG00000026454	PMAIP1	ENSG00000141682	PMAIP1
Brown	ENSSSCG00000028004	RIN2	ENSG00000132669	RIN2
Brown	ENSSSCG00000028875	HAVCR2	ENSG00000135077	HAVCR2
Brown	ENSSSCG00000029471	STAC3	ENSG00000185482	STAC3
Brown	ENSSSCG00000030408	DDX58	ENSG00000107201	DDX58
Brown	ENSSSCG00000031610	0	0	0
Brown	ENSSSCG00000031633	0	0	0
Brown	ENSSSCG00000032030	0	0	0
Brown	ENSSSCG00000032241	GPNMB	ENSG00000136235	GPNMB
Brown	ENSSSCG00000032474	CXCL10	ENSG00000169245	CXCL10
Brown	ENSSSCG00000033385	0	0	0
Brown	ENSSSCG00000033453	BST2	ENSG00000130303	BST2
Brown	ENSSSCG00000033613	FOXS1	ENSG00000179772	FOXS1
Brown	ENSSSCG00000034223	0	0	0
Brown	ENSSSCG00000034570	IFI6	ENSG00000126709	IFI6
Brown	ENSSSCG00000034802	0	ENSG00000136514	RTP4
Brown	ENSSSCG00000035297	ISG12(A)	0	0
Brown	ENSSSCG00000035420	HES4	ENSG00000188290	HES4
Brown	ENSSSCG00000035634	PLSCR1	ENSG00000188313	PLSCR1
Brown	ENSSSCG00000036788	0	ENSG00000206053	JPT2
Brown	ENSSSCG00000036884	0	0	0
Brown	ENSSSCG00000037532	MNDA	ENSG00000163563	MNDA
Brown	ENSSSCG00000037572	EPSTI1	ENSG00000133106	EPSTI1
Brown	ENSSSCG00000038051	RF02216	ENSG00000274760	RF02216
Brown	ENSSSCG00000038806	AXL	ENSG00000167601	AXL
Brown	ENSSSCG00000039950	RMI1	ENSG00000178966	RMI1
Brown	ENSSSCG00000040575	ISG15	ENSG00000187608	ISG15
Brown	ENSSSCG00000005617	STXBP1	ENSG00000136854	STXBP1
Brown	ENSSSCG00000006398	SLAMF8	ENSG00000158714	SLAMF8
Brown	ENSSSCG00000007007	IDO1	ENSG00000131203	IDO1
Brown	ENSSSCG00000008103	MERTK	ENSG00000153208	MERTK
Brown	ENSSSCG00000013181	SERPING1	ENSG00000149131	SERPING1
Brown	ENSSSCG00000014598	PPFIBP2	ENSG00000166387	PPFIBP2
Brown	ENSSSCG00000022258	0	ENSG00000168703	WFDC12
Brown	ENSSSCG00000022630	FLYWCH2	ENSG00000162076	FLYWCH2
Brown	ENSSSCG00000037449	CSF1	ENSG00000184371	CSF1
Brown	ENSSSCG00000008159	IL1RL1	ENSG00000115602	IL1RL1
Brown	ENSSSCG00000009334	HSPH1	ENSG00000120694	HSPH1
Brown	ENSSSCG00000009429	TNFSF11	ENSG00000120659	TNFSF11
Brown	ENSSSCG00000017313	0	ENSG00000120088	CRHR1
Brown	ENSSSCG00000031085	0	0	0
Brown	ENSSSCG00000031150	0	0	0
Brown	ENSSSCG00000031278	0	0	0
Brown	ENSSSCG00000039162	0	0	0
Brown	ENSSSCG00000039710	MYL2	ENSG00000111245	MYL2
Brown	ENSSSCG00000034250	0	0	0
Brown	ENSSSCG00000007973	IL9R	ENSG00000124334	IL9R
Brown	ENSSSCG00000014072	ENC1	ENSG00000171617	ENC1
Brown	ENSSSCG00000015638	RHEX	ENSG00000263961	RHEX
Brown	ENSSSCG00000032749	PCDH18	ENSG00000189184	PCDH18
Brown	ENSSSCG00000035171	0	0	0
Green	ENSSSCG00000001137	HIST1H1D	ENSG00000124575	HIST1H1D
Green	ENSSSCG00000002768	CENPT	ENSG00000102901	CENPT
Green	ENSSSCG00000008579	CENPO	ENSG00000138092	CENPO
Green	ENSSSCG00000011624	MCM2	ENSG00000073111	MCM2
Green	ENSSSCG00000021834	ERCC6L	ENSG00000186871	ERCC6L
Green	ENSSSCG00000031122	HIST1H2BB	ENSG00000276410	HIST1H2BB
Green	ENSSSCG00000031928	0	0	0
Green	ENSSSCG00000032465	0	0	0
Green	ENSSSCG00000032496	0	0	0
Green	ENSSSCG00000032640	0	0	0
Green	ENSSSCG00000033065	0	ENSG00000278637	HIST1H4A
Green	ENSSSCG00000033444	SPC24	ENSG00000161888	SPC24
Green	ENSSSCG00000033451	0	ENSG00000196787	HIST1H2AG
Green	ENSSSCG00000033672	HIST1H1E	ENSG00000168298	HIST1H1E
Green	ENSSSCG00000034061	0	0	0
Green	ENSSSCG00000034595	0	0	0
Green	ENSSSCG00000034688	HIST1H4I	ENSG00000276180	HIST1H4I
Green	ENSSSCG00000034986	0	ENSG00000278272	HIST1H3C
Green	ENSSSCG00000035089	0	0	0
Green	ENSSSCG00000035261	0	ENSG00000203852	HIST2H3A
Green	ENSSSCG00000035610	0	ENSG00000277224	HIST1H2BF
Green	ENSSSCG00000035644	0	0	0
Green	ENSSSCG00000036181	0	ENSG00000275713	HIST1H2BH
Green	ENSSSCG00000036864	0	0	0
Green	ENSSSCG00000037565	0	0	0
Green	ENSSSCG00000037929	HIST1H2BJ	ENSG00000124635	HIST1H2BJ
Green	ENSSSCG00000040548	0	0	0
Green	ENSSSCG00000040923	HIST1H2BN	ENSG00000233822	HIST1H2BN
Green	ENSSSCG00000013772	ASF1B	ENSG00000105011	ASF1B
Green	ENSSSCG00000016901	GZMK	ENSG00000113088	GZMK
Green	ENSSSCG00000026748	PLK1	ENSG00000166851	PLK1
Green	ENSSSCG00000029267	TIGIT	ENSG00000181847	TIGIT
Green	ENSSSCG00000031377	RF00003	0	0
Green	ENSSSCG00000028924	AURKB	ENSG00000178999	AURKB
Green	ENSSSCG00000030775	0	ENSG00000211638	IGLV8-61
Turquoise	ENSSSCG00000000171	CKAP4	ENSG00000136026	CKAP4
Turquoise	ENSSSCG00000000433	B4GALNT1	ENSG00000135454	B4GALNT1
Turquoise	ENSSSCG00000000456	SLC16A7	ENSG00000118596	SLC16A7
Turquoise	ENSSSCG00000000588	PLEKHA5	ENSG00000052126	PLEKHA5
Turquoise	ENSSSCG00000000600	EPS8	ENSG00000151491	EPS8
Turquoise	ENSSSCG00000000660	A2M	ENSG00000175899	A2M
Turquoise	ENSSSCG00000000766	CECR2	ENSG00000099954	CECR2
Turquoise	ENSSSCG00000000783	SLC2A13	ENSG00000151229	SLC2A13
Turquoise	ENSSSCG00000000784	LRRK2	ENSG00000188906	LRRK2
Turquoise	ENSSSCG00000002329	MAP3K9	ENSG00000006432	MAP3K9
Turquoise	ENSSSCG00000002389	VASH1	ENSG00000071246	VASH1
Turquoise	ENSSSCG00000002666	KIAA0513	ENSG00000135709	KIAA0513
Turquoise	ENSSSCG00000002669	CRISPLD2	ENSG00000103196	CRISPLD2
Turquoise	ENSSSCG00000002866	CEBPA	ENSG00000245848	CEBPA
Turquoise	ENSSSCG00000003251	NLRP12	ENSG00000142405	NLRP12
Turquoise	ENSSSCG00000003694	EMILIN2	ENSG00000132205	EMILIN2
Turquoise	ENSSSCG00000003731	GAREM1	ENSG00000141441	GAREM1
Turquoise	ENSSSCG00000003761	ADGRL2	ENSG00000117114	ADGRL2
Turquoise	ENSSSCG00000003795	WLS	ENSG00000116729	WLS
Turquoise	ENSSSCG00000003863	ZFYVE9	ENSG00000157077	ZFYVE9
Turquoise	ENSSSCG00000004158	IL22RA2	ENSG00000164485	IL22RA2
Turquoise	ENSSSCG00000004180	0	ENSG00000093134	VNN3
Turquoise	ENSSSCG00000004181	VNN1	ENSG00000112299	VNN1
Turquoise	ENSSSCG00000004275	FAM135A	ENSG00000082269	FAM135A
Turquoise	ENSSSCG00000004314	PM20D2	ENSG00000146281	PM20D2
Turquoise	ENSSSCG00000004520	MAPK4	ENSG00000141639	MAPK4
Turquoise	ENSSSCG00000004888	SERPINB8	ENSG00000166401	SERPINB8
Turquoise	ENSSSCG00000005055	LGALS3	ENSG00000131981	LGALS3
Turquoise	ENSSSCG00000005224	GLIS3	ENSG00000107249	GLIS3
Turquoise	ENSSSCG00000005308	RUSC2	ENSG00000198853	RUSC2
Turquoise	ENSSSCG00000005437	0	ENSG00000136826	KLF4
Turquoise	ENSSSCG00000005463	C9orf84	ENSG00000165181	C9orf84
Turquoise	ENSSSCG00000005506	MEGF9	ENSG00000106780	MEGF9
Turquoise	ENSSSCG00000005762	KCNT1	ENSG00000107147	KCNT1
Turquoise	ENSSSCG00000005828	EGFL7	ENSG00000172889	EGFL7
Turquoise	ENSSSCG00000005997	COL14A1	ENSG00000187955	COL14A1
Turquoise	ENSSSCG00000006206	SGK3	ENSG00000104205	SGK3
Turquoise	ENSSSCG00000006547	SHE	ENSG00000169291	SHE
Turquoise	ENSSSCG00000006610	S100A11	ENSG00000163191	S100A11
Turquoise	ENSSSCG00000006651	ADAMTSL4	ENSG00000143382	ADAMTSL4
Turquoise	ENSSSCG00000006664	MTMR11	ENSG00000014914	MTMR11
Turquoise	ENSSSCG00000006748	TSPAN2	ENSG00000134198	TSPAN2
Turquoise	ENSSSCG00000007019	GPAT4	ENSG00000158669	GPAT4
Turquoise	ENSSSCG00000007181	0	ENSG00000260861	AL049634.2
Turquoise	ENSSSCG00000007186	0	ENSG00000125900	SIRPD
Turquoise	ENSSSCG00000007682	SH2B2	ENSG00000160999	SH2B2
Turquoise	ENSSSCG00000007757	TRIM72	ENSG00000177238	TRIM72
Turquoise	ENSSSCG00000008491	QPCT	ENSG00000115828	QPCT
Turquoise	ENSSSCG00000008966	PARM1	ENSG00000169116	PARM1
Turquoise	ENSSSCG00000009230	WDFY3	ENSG00000163625	WDFY3
Turquoise	ENSSSCG00000009283	TNFRSF19	ENSG00000127863	TNFRSF19
Turquoise	ENSSSCG00000009357	SMAD9	0	0
Turquoise	ENSSSCG00000009832	PHETA1	ENSG00000198324	PHETA1
Turquoise	ENSSSCG00000009872	PLBD2	ENSG00000151176	PLBD2
Turquoise	ENSSSCG00000010385	VSTM4	ENSG00000165633	VSTM4
Turquoise	ENSSSCG00000010445	ANKRD22	ENSG00000152766	ANKRD22
Turquoise	ENSSSCG00000010459	HTR7	ENSG00000148680	HTR7
Turquoise	ENSSSCG00000010521	UBTD1	ENSG00000165886	UBTD1
Turquoise	ENSSSCG00000010665	SHTN1	ENSG00000187164	SHTN1
Turquoise	ENSSSCG00000010739	CTBP2	ENSG00000175029	CTBP2
Turquoise	ENSSSCG00000011030	CUBN	ENSG00000107611	CUBN
Turquoise	ENSSSCG00000011436	0	ENSG00000239732	TLR9
Turquoise	ENSSSCG00000011514	MITF	ENSG00000187098	MITF
Turquoise	ENSSSCG00000011519	GXYLT2	ENSG00000172986	GXYLT2
Turquoise	ENSSSCG00000011717	IGSF10	ENSG00000152580	IGSF10
Turquoise	ENSSSCG00000011752	FNDC3B	ENSG00000075420	FNDC3B
Turquoise	ENSSSCG00000011810	BCL6	ENSG00000113916	BCL6
Turquoise	ENSSSCG00000012054	DOP1B	ENSG00000142197	DOP1B
Turquoise	ENSSSCG00000012137	BMX	ENSG00000102010	BMX
Turquoise	ENSSSCG00000012257	MAOA	ENSG00000189221	MAOA
Turquoise	ENSSSCG00000012551	RNF128	ENSG00000133135	RNF128
Turquoise	ENSSSCG00000012631	LONRF3	ENSG00000175556	LONRF3
Turquoise	ENSSSCG00000012637	KLHL13	ENSG00000003096	KLHL13
Turquoise	ENSSSCG00000012880	CPT1A	ENSG00000110090	CPT1A
Turquoise	ENSSSCG00000013174	CTNND1	ENSG00000198561	CTNND1
Turquoise	ENSSSCG00000013595	CERS4	ENSG00000090661	CERS4
Turquoise	ENSSSCG00000013787	ADGRE3	ENSG00000131355	ADGRE3
Turquoise	ENSSSCG00000014316	TGFBI	ENSG00000120708	TGFBI
Turquoise	ENSSSCG00000014369	CD14	ENSG00000170458	CD14
Turquoise	ENSSSCG00000014391	ARAP3	ENSG00000120318	ARAP3
Turquoise	ENSSSCG00000014437	PPARGC1B	ENSG00000155846	PPARGC1B
Turquoise	ENSSSCG00000014441	CSF1R	ENSG00000182578	CSF1R
Turquoise	ENSSSCG00000014832	DNAJB13	ENSG00000187726	DNAJB13
Turquoise	ENSSSCG00000014892	USP35	ENSG00000118369	USP35
Turquoise	ENSSSCG00000015036	DIXDC1	ENSG00000150764	DIXDC1
Turquoise	ENSSSCG00000015037	IL18	ENSG00000150782	IL18
Turquoise	ENSSSCG00000015039	BCO2	ENSG00000197580	BCO2
Turquoise	ENSSSCG00000015098	CXCR5	ENSG00000160683	CXCR5
Turquoise	ENSSSCG00000015125	NECTIN1	ENSG00000110400	NECTIN1
Turquoise	ENSSSCG00000015238	ARHGAP32	ENSG00000134909	ARHGAP32
Turquoise	ENSSSCG00000015299	STEAP4	ENSG00000127954	STEAP4
Turquoise	ENSSSCG00000015363	AGR2	ENSG00000106541	AGR2
Turquoise	ENSSSCG00000015403	HGF	ENSG00000019991	HGF
Turquoise	ENSSSCG00000015476	CHI3L1	ENSG00000133048	CHI3L1
Turquoise	ENSSSCG00000015544	ZNF648	ENSG00000179930	ZNF648
Turquoise	ENSSSCG00000015660	PFKFB2	ENSG00000123836	PFKFB2
Turquoise	ENSSSCG00000015662	C4BPA	ENSG00000123838	C4BPA
Turquoise	ENSSSCG00000015747	0	ENSG00000036448	MYOM2
Turquoise	ENSSSCG00000016031	CALCRL	ENSG00000064989	CALCRL
Turquoise	ENSSSCG00000016174	FN1	ENSG00000115414	FN1
Turquoise	ENSSSCG00000016491	KIAA1147	ENSG00000257093	KIAA1147
Turquoise	ENSSSCG00000016725	TNS3	ENSG00000136205	TNS3
Turquoise	ENSSSCG00000017036	CCNJL	ENSG00000135083	CCNJL
Turquoise	ENSSSCG00000017052	ADAM19	ENSG00000135074	ADAM19
Turquoise	ENSSSCG00000017053	NIPAL4	ENSG00000172548	NIPAL4
Turquoise	ENSSSCG00000017300	MRC2	ENSG00000011028	MRC2
Turquoise	ENSSSCG00000017476	MSL1	ENSG00000188895	MSL1
Turquoise	ENSSSCG00000017747	RAB11FIP4	ENSG00000131242	RAB11FIP4
Turquoise	ENSSSCG00000017792	CORO6	ENSG00000167549	CORO6
Turquoise	ENSSSCG00000017873	CAMKK1	ENSG00000004660	CAMKK1
Turquoise	ENSSSCG00000017962	KDM6B	ENSG00000132510	KDM6B
Turquoise	ENSSSCG00000018092	ND6	ENSG00000198695	MT-ND6
Turquoise	ENSSSCG00000020813	FAM20C	ENSG00000177706	FAM20C
Turquoise	ENSSSCG00000020858	KIF13A	ENSG00000137177	KIF13A
Turquoise	ENSSSCG00000021059	ADORA1	ENSG00000163485	ADORA1
Turquoise	ENSSSCG00000021443	SGK1	ENSG00000118515	SGK1
Turquoise	ENSSSCG00000021569	MMP25	ENSG00000008516	MMP25
Turquoise	ENSSSCG00000021675	0	ENSG00000127507	ADGRE2
Turquoise	ENSSSCG00000022039	0	0	0
Turquoise	ENSSSCG00000022098	DUS2	ENSG00000167264	DUS2
Turquoise	ENSSSCG00000022318	ERG	ENSG00000157554	ERG
Turquoise	ENSSSCG00000022550	DGKG	ENSG00000058866	DGKG
Turquoise	ENSSSCG00000022993	TBC1D8B	ENSG00000133138	TBC1D8B
Turquoise	ENSSSCG00000023333	FCN2	ENSG00000160339	FCN2
Turquoise	ENSSSCG00000024045	CASTOR2	ENSG00000274070	CASTOR2
Turquoise	ENSSSCG00000024938	SH3BP5	ENSG00000131370	SH3BP5
Turquoise	ENSSSCG00000025644	0	ENSG00000158477	CD1A
Turquoise	ENSSSCG00000026098	CMYA5	ENSG00000164309	CMYA5
Turquoise	ENSSSCG00000026318	NETO2	ENSG00000171208	NETO2
Turquoise	ENSSSCG00000026724	PLBD1	ENSG00000070019	GUCY2C
Turquoise	ENSSSCG00000027378	SH3PXD2B	ENSG00000174705	SH3PXD2B
Turquoise	ENSSSCG00000027665	0	ENSG00000260861	AL049634.2
Turquoise	ENSSSCG00000027701	RP2	ENSG00000102218	RP2
Turquoise	ENSSSCG00000027998	0	0	0
Turquoise	ENSSSCG00000028461	0	ENSG00000260861	AL049634.2
Turquoise	ENSSSCG00000028802	0	0	0
Turquoise	ENSSSCG00000029304	STEAP3	ENSG00000115107	STEAP3
Turquoise	ENSSSCG00000029371	C5AR1	ENSG00000197405	C5AR1
Turquoise	ENSSSCG00000029482	CHST15	ENSG00000182022	CHST15
Turquoise	ENSSSCG00000029503	F7	ENSG00000057593	F7
Turquoise	ENSSSCG00000029715	OLFM1	ENSG00000130558	OLFM1
Turquoise	ENSSSCG00000030246	FCRLA	ENSG00000132185	FCRLA
Turquoise	ENSSSCG00000030260	PFN2	ENSG00000070087	PFN2
Turquoise	ENSSSCG00000030655	MAMDC2	ENSG00000165072	MAMDC2
Turquoise	ENSSSCG00000030681	MYBPH	ENSG00000133055	MYBPH
Turquoise	ENSSSCG00000031655	0	0	0
Turquoise	ENSSSCG00000031715	CARD9	ENSG00000187796	CARD9
Turquoise	ENSSSCG00000031831	CADM1	ENSG00000182985	CADM1
Turquoise	ENSSSCG00000032048	SCRG1	ENSG00000164106	SCRG1
Turquoise	ENSSSCG00000032162	P2RY13	ENSG00000181631	P2RY13
Turquoise	ENSSSCG00000032276	0	0	0
Turquoise	ENSSSCG00000032781	SRSF12	ENSG00000154548	SRSF12
Turquoise	ENSSSCG00000032841	RF01955	ENSG00000278144	RF01955
Turquoise	ENSSSCG00000033146	CD163	ENSG00000177575	CD163
Turquoise	ENSSSCG00000033238	0	ENSG00000105483	CARD8
Turquoise	ENSSSCG00000033260	TNNI2	ENSG00000130598	TNNI2
Turquoise	ENSSSCG00000033363	0	0	0
Turquoise	ENSSSCG00000033457	0	0	0
Turquoise	ENSSSCG00000034727	CCDC24	ENSG00000159214	CCDC24
Turquoise	ENSSSCG00000034758	PDXK	ENSG00000160209	PDXK
Turquoise	ENSSSCG00000034763	IRS2	ENSG00000185950	IRS2
Turquoise	ENSSSCG00000035101	KLF5	ENSG00000102554	KLF5
Turquoise	ENSSSCG00000035189	0	ENSG00000171227	TMEM37
Turquoise	ENSSSCG00000035595	HMCN1	ENSG00000143341	HMCN1
Turquoise	ENSSSCG00000035669	0	ENSG00000185567	AHNAK2
Turquoise	ENSSSCG00000035733	PLXNB2	ENSG00000196576	PLXNB2
Turquoise	ENSSSCG00000035983	TPPP3	ENSG00000159713	TPPP3
Turquoise	ENSSSCG00000036201	NPR3	ENSG00000113389	NPR3
Turquoise	ENSSSCG00000036214	0	0	0
Turquoise	ENSSSCG00000036314	HHEX	ENSG00000152804	HHEX
Turquoise	ENSSSCG00000036709	OSCP1	ENSG00000116885	OSCP1
Turquoise	ENSSSCG00000036865	0	ENSG00000135094	SDS
Turquoise	ENSSSCG00000036878	0	0	0
Turquoise	ENSSSCG00000037132	POU2F2	ENSG00000028277	POU2F2
Turquoise	ENSSSCG00000037360	CST3	ENSG00000101439	CST3
Turquoise	ENSSSCG00000037413	KBTBD7	ENSG00000120696	KBTBD7
Turquoise	ENSSSCG00000038089	COL18A1	ENSG00000182871	COL18A1
Turquoise	ENSSSCG00000038104	0	0	0
Turquoise	ENSSSCG00000038185	EREG	ENSG00000124882	EREG
Turquoise	ENSSSCG00000038429	0	0	0
Turquoise	ENSSSCG00000038774	MAPK13	ENSG00000156711	MAPK13
Turquoise	ENSSSCG00000038948	ETS2	ENSG00000157557	ETS2
Turquoise	ENSSSCG00000039041	ZNF467	ENSG00000181444	ZNF467
Turquoise	ENSSSCG00000039355	0	0	0
Turquoise	ENSSSCG00000039609	ANKRD33B	ENSG00000164236	ANKRD33B
Turquoise	ENSSSCG00000039798	SLC11A1	ENSG00000018280	SLC11A1
Turquoise	ENSSSCG00000040815	DUSP5	ENSG00000138166	DUSP5
Turquoise	ENSSSCG00000040826	0	ENSG00000111729	CLEC4A
Turquoise	ENSSSCG00000040845	AGPAT2	ENSG00000169692	AGPAT2
Turquoise	ENSSSCG00000040863	IPMK	ENSG00000151151	IPMK
Turquoise	ENSSSCG00000040967	NACC2	ENSG00000148411	NACC2
Turquoise	ENSSSCG00000000233	ACVR1B	ENSG00000135503	ACVR1B
Turquoise	ENSSSCG00000001727	TNFRSF21	ENSG00000146072	TNFRSF21
Turquoise	ENSSSCG00000003483	0	ENSG00000159339	PADI4
Turquoise	ENSSSCG00000007933	SEPT12	ENSG00000140623	SEPT12
Turquoise	ENSSSCG00000008261	HK2	ENSG00000159399	HK2
Turquoise	ENSSSCG00000009469	ACOD1	ENSG00000102794	ACOD1
Turquoise	ENSSSCG00000011069	ARMC4	ENSG00000169126	ARMC4
Turquoise	ENSSSCG00000012448	ITM2A	ENSG00000078596	ITM2A
Turquoise	ENSSSCG00000013556	ADGRE1	ENSG00000174837	ADGRE1
Turquoise	ENSSSCG00000026587	BATF3	ENSG00000123685	BATF3
Turquoise	ENSSSCG00000027038	RF00003	ENSG00000200800	RNU1-130P
Turquoise	ENSSSCG00000030305	SLC15A2	ENSG00000163406	SLC15A2
Turquoise	ENSSSCG00000030388	UPP1	ENSG00000183696	UPP1
Turquoise	ENSSSCG00000030879	MS4A8	ENSG00000166959	MS4A8
Turquoise	ENSSSCG00000032438	FFAR2	ENSG00000126262	FFAR2
Turquoise	ENSSSCG00000034660	CCR4	ENSG00000183813	CCR4
Turquoise	ENSSSCG00000035416	0	0	0
Turquoise	ENSSSCG00000037543	0	0	0
Turquoise	ENSSSCG00000037608	LRRC70	ENSG00000186105	LRRC70
Turquoise	ENSSSCG00000037626	0	ENSG00000159339	PADI4
Turquoise	ENSSSCG00000039252	TCN1	ENSG00000134827	TCN1
Turquoise	ENSSSCG00000040706	DBN1	ENSG00000113758	DBN1
Turquoise	ENSSSCG00000009331	MEDAG	ENSG00000102802	MEDAG
Turquoise	ENSSSCG00000026210	0	ENSG00000143297	FCRL5
Turquoise	ENSSSCG00000027053	PACSIN1	ENSG00000124507	PACSIN1
Yellow	ENSSSCG00000000636	0	0	0
Yellow	ENSSSCG00000000640	0	ENSG00000183542	KLRC4
Yellow	ENSSSCG00000000642	0	ENSG00000134539	KLRD1
Yellow	ENSSSCG00000000663	0	ENSG00000139187	KLRG1
Yellow	ENSSSCG00000001978	GZMB	ENSG00000100450	GZMH
Yellow	ENSSSCG00000002012	CARMIL3	ENSG00000186648	CARMIL3
Yellow	ENSSSCG00000002099	0	ENSG00000211787	TRAV8-3
Yellow	ENSSSCG00000003231	NKG7	ENSG00000105374	NKG7
Yellow	ENSSSCG00000003825	CYP2J34	ENSG00000134716	CYP2J2
Yellow	ENSSSCG00000004202	SAMD3	ENSG00000164483	SAMD3
Yellow	ENSSSCG00000005247	0	ENSG00000119139	TJP2
Yellow	ENSSSCG00000006506	SYT11	ENSG00000132718	SYT11
Yellow	ENSSSCG00000006733	TTF2	ENSG00000116830	TTF2
Yellow	ENSSSCG00000007131	CST7	ENSG00000077984	CST7
Yellow	ENSSSCG00000007462	KCNB1	ENSG00000158445	KCNB1
Yellow	ENSSSCG00000007909	ABAT	ENSG00000183044	ABAT
Yellow	ENSSSCG00000008217	CD8A	ENSG00000153563	CD8A
Yellow	ENSSSCG00000008227	ST3GAL5	ENSG00000115525	ST3GAL5
Yellow	ENSSSCG00000008228	GNLY	ENSG00000115523	GNLY
Yellow	ENSSSCG00000008898	0	ENSG00000171476	HOPX
Yellow	ENSSSCG00000009852	VSIG10	ENSG00000176834	VSIG10
Yellow	ENSSSCG00000010271	PRF1	ENSG00000180644	PRF1
Yellow	ENSSSCG00000010272	ADAMTS14	ENSG00000138316	ADAMTS14
Yellow	ENSSSCG00000012375	DLG3	ENSG00000082458	DLG3
Yellow	ENSSSCG00000014909	0	ENSG00000137501	SYTL2
Yellow	ENSSSCG00000015652	IL10	ENSG00000136634	IL10
Yellow	ENSSSCG00000016657	AOAH	ENSG00000136250	AOAH
Yellow	ENSSSCG00000016903	GZMA	ENSG00000145649	GZMA
Yellow	ENSSSCG00000017517	TBX21	ENSG00000073861	TBX21
Yellow	ENSSSCG00000017700	CCL3L1	0	0
Yellow	ENSSSCG00000017705	CCL5	0	0
Yellow	ENSSSCG00000017755	NOS2	ENSG00000007171	NOS2
Yellow	ENSSSCG00000017894	WSCD1	ENSG00000179314	WSCD1
Yellow	ENSSSCG00000021588	DAPK2	ENSG00000035664	DAPK2
Yellow	ENSSSCG00000022226	FASLG	ENSG00000117560	FASLG
Yellow	ENSSSCG00000022675	NCR1	ENSG00000189430	NCR1
Yellow	ENSSSCG00000024024	CX3CR1	ENSG00000168329	CX3CR1
Yellow	ENSSSCG00000024344	CCR5	ENSG00000160791	CCR5
Yellow	ENSSSCG00000025685	TP73	ENSG00000078900	TP73
Yellow	ENSSSCG00000026217	0	ENSG00000134545	KLRC1
Yellow	ENSSSCG00000026333	GTSF1	ENSG00000170627	GTSF1
Yellow	ENSSSCG00000027075	0	0	0
Yellow	ENSSSCG00000028460	S1PR5	ENSG00000180739	S1PR5
Yellow	ENSSSCG00000029945	GCAT	ENSG00000100116	GCAT
Yellow	ENSSSCG00000031604	0	0	0
Yellow	ENSSSCG00000032416	RGS1	ENSG00000090104	RGS1
Yellow	ENSSSCG00000032810	GZMM	ENSG00000197540	GZMM
Yellow	ENSSSCG00000032963	IFNG	ENSG00000111537	IFNG
Yellow	ENSSSCG00000033574	CFAP54	ENSG00000188596	CFAP54
Yellow	ENSSSCG00000036097	0	0	0
Yellow	ENSSSCG00000036796	VWA7	ENSG00000204396	VWA7
Yellow	ENSSSCG00000037074	0	0	0
Yellow	ENSSSCG00000037950	NIPAL1	ENSG00000163293	NIPAL1
Yellow	ENSSSCG00000039348	H1F0	ENSG00000189060	H1F0
Yellow	ENSSSCG00000040410	0	ENSG00000283632	EXOC3L2
Yellow	ENSSSCG00000040465	KLRK1	ENSG00000213809	KLRK1
Yellow	ENSSSCG00000003222	SYT3	ENSG00000213023	SYT3
Yellow	ENSSSCG00000005484	ZNF618	ENSG00000157657	ZNF618
Yellow	ENSSSCG00000007371	HNF4A	ENSG00000101076	HNF4A
Yellow	ENSSSCG00000010753	CLRN3	ENSG00000180745	CLRN3
Yellow	ENSSSCG00000017262	SLC16A6	ENSG00000108932	SLC16A6
Yellow	ENSSSCG00000020967	0	ENSG00000284690	CD300H
Yellow	ENSSSCG00000031290	GRIN2A	ENSG00000183454	GRIN2A
Yellow	ENSSSCG00000033327	PDGFB	ENSG00000100311	PDGFB
Yellow	ENSSSCG00000034656	RTN4R	ENSG00000040608	RTN4R
Yellow	ENSSSCG00000038710	TMPRSS13	ENSG00000137747	TMPRSS13
Yellow	ENSSSCG00000002792	HSF4	ENSG00000102878	HSF4
Yellow	ENSSSCG00000000896	NTN4	ENSG00000074527	NTN4
Yellow	ENSSSCG00000040057	EOMES	ENSG00000163508	EOMES
Yellow	ENSSSCG00000017788	TP53I13	ENSG00000167543	TP53I13
Yellow	ENSSSCG00000017789	ABHD15	ENSG00000168792	ABHD15
Yellow	ENSSSCG00000021084	S100A6	ENSG00000197956	S100A6
Yellow	ENSSSCG00000030582	BATF	ENSG00000156127	BATF
Yellow	ENSSSCG00000035894	0	ENSG00000173660	UQCRH
Yellow	ENSSSCG00000036136	BHLHE40	ENSG00000134107	BHLHE40
