# Supplementary material for: Cell deconvolution-based integrated time-series network of whole blood transcriptome reveals systemic antiviral activities and cell-specific immunological changes against PRRSV infection
Source: Vet Res. 2025 Jan 22;56:19. doi: 10.1186/s13567-025-01451-w (PMC11755918; doi:10.1186/s13567-025-01451-w)
Supplement: Supplementary file 9 — Additional file 9. Functional enrichment in each module. [file 13567_2025_1451_MOESM9_ESM.xlsx]

## Sheet: Sheet1
Additional file 9. Functional enrichment in each module
Module		Category	Term	Count	P-Value	Genes	Fold Enrichment
Brown	Viremia-specific	GOTERM_BP_DIRECT	GO:0051607~defense response to virus	15	5.87894e-15	ZBP1, RSAD2, MX2, MX1, IFI6, IFIT5, CGAS, ISG15, DDX60, IFIH1, ISG20, BST2, PLSCR1, DHX58	21.2443
Brown	Viremia-specific	GOTERM_BP_DIRECT	GO:0045071~negative regulation of viral genome replication	6	1.67905e-07	IFIH1, ISG20, PLSCR1, RSAD2, MX1, ISG15	45.5235
Brown	Viremia-specific	GOTERM_BP_DIRECT	GO:0045087~innate immune response	11	4.83087e-07	IFIH1, ISG20, BST2, CSF1, RSAD2, MX2, DHX58, IFI6, CGAS, MASP1	8.55997
Brown	Viremia-specific	KEGG_PATHWAY	ssc04060:Cytokine-cytokine receptor interaction	8	0.000120952	CXCL10, IL1RL1, IL5, CSF1, TNFSF10, OSM, TNFSF11, IL9R	6.78276
Brown	Viremia-specific	KEGG_PATHWAY	ssc05171:Coronavirus disease - COVID-19	6	0.0037862	IFIH1, CXCL10, MX1, CGAS, ISG15, MASP1	5.53295
Brown	Viremia-specific	KEGG_PATHWAY	ssc05164:Influenza A	5	0.00468921	IFIH1, CXCL10, RSAD2, MX1, TNFSF10	7.10005
Brown	Viremia-specific	GOTERM_BP_DIRECT	GO:0006955~immune response	6	0.00722673	CXCL10, IL5, CCRL2, TNFSF10, OSM, TNFSF11	4.88374
Brown	Viremia-specific	GOTERM_BP_DIRECT	GO:0006954~inflammatory response	5	0.0132213	CXCL10, CSF1, AXL, CCRL2, IDO1	5.39195
Blue	Erythrocyte & Platelet-specific	KEGG_PATHWAY	ssc00860:Porphyrin metabolism	5	0.000136556	ALAD, UROD, UROS, HMBS, BLVRB	18.4375
Blue	Erythrocyte & Platelet-specific	KEGG_PATHWAY	ssc04137:Mitophagy - animal	6	0.000172666	FIS1, GABARAPL1, MAP1LC3B, UBB, TAX1BP1, BCL2L1	11.2183
Blue	Erythrocyte & Platelet-specific	KEGG_PATHWAY	ssc01100:Metabolic pathways	24	0.000453476	MIOX, GSTK1, CMAS, TMEM86B, SMOX, GSTO1, ARG1, UROS, COX17, NME4, BPGM, UQCR10, COX7A1, INMT, DHRS4, ACER2, ALAD, CA2, UROD, HMBS, GMPPA, BLVRB, CHAC2, HAGH	2.07018
Blue	Erythrocyte & Platelet-specific	KEGG_PATHWAY	ssc01240:Biosynthesis of cofactors	6	0.00408648	ALAD, UROD, UROS, HMBS, GMPPA, NME4	5.56993
Blue	Erythrocyte & Platelet-specific	KEGG_PATHWAY	ssc04141:Protein processing in endoplasmic reticulum	6	0.00842184	DNAJB2, YOD1, RAD23A, CALR, SEC62, RBX1	4.68529
Blue	Erythrocyte & Platelet-specific	KEGG_PATHWAY	ssc04140:Autophagy - animal	5	0.0204742	GABARAPL1, MAP1LC3B, ATG4A, RAB8A, BCL2L1	4.70745
Blue	Erythrocyte & Platelet-specific	GOTERM_BP_DIRECT	GO:0016567~protein ubiquitination	7	0.0349823	KLHL36, UBB, TRIM58, TRIM10, UBAC1, FBXO9, RBX1	2.86863
Yellow	T cell & NK cell-specific	GOTERM_BP_DIRECT	GO:1903034~regulation of response to wounding	26	8.36862e-60	IL10	212.443
Yellow	T cell & NK cell-specific	GOTERM_BP_DIRECT	GO:0002875~negative regulation of chronic inflammatory response to antigenic stimulus	26	8.36862e-60	IL10	212.443
Yellow	T cell & NK cell-specific	GOTERM_BP_DIRECT	GO:0030886~negative regulation of myeloid dendritic cell activation	26	1.12641e-58	IL10	204.575
Yellow	T cell & NK cell-specific	GOTERM_BP_DIRECT	GO:1903208~negative regulation of hydrogen peroxide-induced neuron death	26	1.12641e-58	IL10	204.575
Yellow	T cell & NK cell-specific	GOTERM_BP_DIRECT	GO:0060302~negative regulation of cytokine activity	26	1.12641e-58	IL10	204.575
Yellow	T cell & NK cell-specific	GOTERM_BP_DIRECT	GO:0002904~positive regulation of B cell apoptotic process	26	1.12641e-58	IL10	204.575
Yellow	T cell & NK cell-specific	GOTERM_BP_DIRECT	GO:1900100~positive regulation of plasma cell differentiation	26	1.0482e-57	IL10	197.268
Yellow	T cell & NK cell-specific	GOTERM_BP_DIRECT	GO:0045347~negative regulation of MHC class II biosynthetic process	26	7.57695e-57	IL10	190.466
Yellow	T cell & NK cell-specific	GOTERM_BP_DIRECT	GO:0034115~negative regulation of heterotypic cell-cell adhesion	26	4.53269e-56	IL10	184.117
Yellow	T cell & NK cell-specific	GOTERM_BP_DIRECT	GO:0002719~negative regulation of cytokine production involved in immune response	26	4.53269e-56	IL10	184.117
Yellow	T cell & NK cell-specific	GOTERM_BP_DIRECT	GO:0042832~defense response to protozoan	27	7.92341e-55	IL10, NKG7	155.026
Yellow	T cell & NK cell-specific	GOTERM_BP_DIRECT	GO:0051045~negative regulation of membrane protein ectodomain proteolysis	26	4.37697e-54	IL10	167.379
Yellow	T cell & NK cell-specific	GOTERM_BP_DIRECT	GO:0051384~response to glucocorticoid	26	4.37697e-54	IL10	167.379
Yellow	T cell & NK cell-specific	GOTERM_BP_DIRECT	GO:0045348~positive regulation of MHC class II biosynthetic process	26	4.37697e-54	IL10	167.379
Yellow	T cell & NK cell-specific	GOTERM_BP_DIRECT	GO:2000273~positive regulation of receptor activity	26	4.37697e-54	IL10	167.379
Yellow	T cell & NK cell-specific	GOTERM_BP_DIRECT	GO:0060670~branching involved in labyrinthine layer morphogenesis	26	1.64862e-53	IL10	162.456
Yellow	T cell & NK cell-specific	GOTERM_BP_DIRECT	GO:0035729~cellular response to hepatocyte growth factor stimulus	26	1.87724e-52	IL10	153.431
Yellow	T cell & NK cell-specific	GOTERM_BP_DIRECT	GO:0032695~negative regulation of interleukin-12 production	26	1.87724e-52	IL10	153.431
Yellow	T cell & NK cell-specific	GOTERM_BP_DIRECT	GO:1904706~negative regulation of vascular smooth muscle cell proliferation	26	5.77097e-52	IL10	149.284
Yellow	T cell & NK cell-specific	GOTERM_BP_DIRECT	GO:1903672~positive regulation of sprouting angiogenesis	26	1.6819e-51	IL10	145.356
Yellow	T cell & NK cell-specific	GOTERM_BP_DIRECT	GO:0030889~negative regulation of B cell proliferation	26	1.24201e-50	IL10	138.088
Yellow	T cell & NK cell-specific	GOTERM_BP_DIRECT	GO:0002639~positive regulation of immunoglobulin production	26	1.24201e-50	IL10	138.088
Yellow	T cell & NK cell-specific	GOTERM_BP_DIRECT	GO:0045787~positive regulation of cell cycle	26	4.29854e-49	IL10	125.534
Yellow	T cell & NK cell-specific	GOTERM_BP_DIRECT	GO:0046427~positive regulation of JAK-STAT cascade	26	9.64302e-49	IL10	122.745
Yellow	T cell & NK cell-specific	GOTERM_BP_DIRECT	GO:2000352~negative regulation of endothelial cell apoptotic process	26	4.48586e-48	IL10	117.522
Yellow	T cell & NK cell-specific	GOTERM_BP_DIRECT	GO:0032689~negative regulation of interferon-gamma production	26	4.48586e-48	IL10	117.522
Yellow	T cell & NK cell-specific	GOTERM_BP_DIRECT	GO:0032715~negative regulation of interleukin-6 production	27	5.82869e-48	IL10, SYT11	102.428
Yellow	T cell & NK cell-specific	GOTERM_BP_DIRECT	GO:0010507~negative regulation of autophagy	26	3.78879e-47	IL10	110.47
Yellow	T cell & NK cell-specific	GOTERM_BP_DIRECT	GO:0001819~positive regulation of cytokine production	26	2.68522e-46	IL10	104.217
Yellow	T cell & NK cell-specific	GOTERM_BP_DIRECT	GO:0032720~negative regulation of tumor necrosis factor production	27	5.15416e-46	IL10, SYT11	89.6243
Yellow	T cell & NK cell-specific	GOTERM_BP_DIRECT	GO:1902895~positive regulation of pri-miRNA transcription from RNA polymerase II promoter	27	5.15416e-46	IL10, PDGFB	89.6243
Yellow	T cell & NK cell-specific	GOTERM_BP_DIRECT	GO:0001938~positive regulation of endothelial cell proliferation	27	3.70671e-45	IL10, PDGFB	84.3523
Yellow	T cell & NK cell-specific	GOTERM_BP_DIRECT	GO:0071222~cellular response to lipopolysaccharide	28	1.0664e-40	IL10, KLRK1, CCR5	53.5892
Yellow	T cell & NK cell-specific	GOTERM_BP_DIRECT	GO:0001817~regulation of cytokine production	26	1.43663e-40	IL10	68.1915
Yellow	T cell & NK cell-specific	GOTERM_BP_DIRECT	GO:0051091~positive regulation of sequence-specific DNA binding transcription factor activity	26	2.23833e-39	IL10	62.062
Yellow	T cell & NK cell-specific	GOTERM_BP_DIRECT	GO:0042742~defense response to bacterium	27	3.24477e-38	IL10, GNLY	49.8779
Yellow	T cell & NK cell-specific	GOTERM_BP_DIRECT	GO:0006955~immune response	32	1.32673e-36	IL10, CX3CR1, CCL3L1, CCL5, FASLG, CCR5, CST7	26.0466
Yellow	T cell & NK cell-specific	KEGG_PATHWAY	ssc05330:Allograft rejection	5	8.8376e-06	IL10, IFNG, PRF1, GZMB, FASLG	35.8214
Yellow	T cell & NK cell-specific	KEGG_PATHWAY	ssc05142:Chagas disease	6	2.11021e-05	IL10, IFNG, CCL3L1, NOS2, CCL5, FASLG	16.7167
Yellow	T cell & NK cell-specific	KEGG_PATHWAY	ssc04650:Natural killer cell mediated cytotoxicity	6	2.41013e-05	NCR1, KLRK1, IFNG, PRF1, GZMB, FASLG	16.2649
Yellow	T cell & NK cell-specific	KEGG_PATHWAY	ssc04061:Viral protein interaction with cytokine and cytokine receptor	5	0.000145323	CX3CR1, IL10, CCL3L1, CCL5, CCR5	17.7
Yellow	T cell & NK cell-specific	KEGG_PATHWAY	ssc04060:Cytokine-cytokine receptor interaction	7	0.000191328	CX3CR1, IL10, IFNG, CCL3L1, CCL5, FASLG, CCR5	7.71538
Turquoise	Monocyte & Neutrophil-specific	GOTERM_BP_DIRECT	GO:0001525~angiogenesis	7	0.00131956	COL18A1, CALCRL, KLF5, IL18, VASH1, TGFBI	5.77386
Turquoise	Monocyte & Neutrophil-specific	KEGG_PATHWAY	ssc04610:Complement and coagulation cascades	5	0.00618811	F7, C5AR1, C4BPA, A2M	6.71652
Turquoise	Monocyte & Neutrophil-specific	KEGG_PATHWAY	ssc05202:Transcriptional misregulation in cancer	7	0.00699365	CSF1R, CEBPA, HHEX, BCL6, MITF, CD14, ERG	4.06622
Turquoise	Monocyte & Neutrophil-specific	GOTERM_BP_DIRECT	GO:0006954~inflammatory response	7	0.0140034	CSF1R, SLC11A1, C5AR1, IL18, CHI3L1, CD14, CCR4	3.54638
Turquoise	Monocyte & Neutrophil-specific	GOTERM_BP_DIRECT	GO:0007166~cell surface receptor signaling pathway	5	0.0286321	FCRLA, ADGRE1, CALCRL, ADGRE3, ADGRL2	4.30196
Turquoise	Monocyte & Neutrophil-specific	GOTERM_BP_DIRECT	GO:0030198~extracellular matrix organization	5	0.0380542	COL18A1, MMP25, CRISPLD2, TGFBI	3.92935
Turquoise	Monocyte & Neutrophil-specific	KEGG_PATHWAY	ssc04060:Cytokine-cytokine receptor interaction	7	0.0393808	CSF1R, TNFRSF19, CXCR5, IL18, ACVR1B, CCR4, TNFRSF21	2.75549
Turquoise	Monocyte & Neutrophil-specific	KEGG_PATHWAY	ssc04015:Rap1 signaling pathway	6	0.0460742	CSF1R, HGF, CTNND1, ARAP3, MAPK13, PFN2	3.02716
